# Supplementary material for: 3-[2-Chloro-4-(trifluoro­meth­yl)phen­oxy]benzoic acid
Source: Acta Crystallogr Sect E Struct Rep Online. 2011 Oct 29;67(Pt 11):o3049. doi: 10.1107/S1600536811043479 (PMC3247442; doi:10.1107/S1600536811043479)
Supplement: Supplementary file 1 [file e-67-o3049-sup1.cif]

##############################################################################
#                                                                            #
# This CIF contains the data in a paper accepted for publication in          #
# Acta Crystallographica Section E. It conforms to the requirements of       #
# Notes for Authors for Acta Crystallographica Section E, and has been       #
# peer reviewed under the auspices of the IUCr Commission on Journals.       #
#                                                                            #
# Full details of the Crystallographic Information File format               #
# are given in the paper "The Crystallographic Information File (CIF):       #
# a New Standard Archive File for Crystallography" by S. R. Hall, F. H.      #
# Allen and I. D. Brown [Acta Cryst. (1991), A47, 655-685].                  #
#                                                                            #
# The current version of the core CIF dictionary is obtainable from          #
# ftp://ftp.iucr.org/pub/cif_core.dic.                                       #
#                                                                            #
# Software is freely available for graphical display of the structure(s)     #
# in this CIF. For information consult the CIF software page                 #
# http://www.iucr.org/resources/cif/software.                                #
#                                                                            #
# This file may be used for bona fide research purposes within the           #
# scientific community so long as proper attribution is given to the journal # 
# article from which it was obtained.                                        #
#                                                                            #
##############################################################################
data_I
_audit_creation_method     SHELXL-97
_chemical_name_systematic
;
3-[2-Chloro-4-(trifluoromethyl)phenoxy]benzoic acid
;
_chemical_name_common     ?
_chemical_formula_moiety     'C14 H8 Cl1 F3 O3'
_chemical_formula_sum     'C14 H8 Cl1 F3 O3'
_chemical_formula_iupac     'C14 H8 Cl1 F3 O3'
_chemical_formula_weight     316.66
_chemical_melting_point     ?
_symmetry_cell_setting     triclinic
_symmetry_space_group_name_H-M     'P -1'
_symmetry_space_group_name_Hall     '-P 1'
loop_
    _symmetry_equiv_pos_as_xyz
    'x, y, z'
    '-x, -y, -z'
_cell_length_a     7.3390(15)
_cell_length_b     7.6880(15)
_cell_length_c     24.113(5)
_cell_angle_alpha     90.54(3)
_cell_angle_beta     92.18(3)
_cell_angle_gamma     94.23(3)
_cell_volume     1355.7(5)
_cell_formula_units_Z     4
_cell_measurement_reflns_used     25
_cell_measurement_theta_min     9
_cell_measurement_theta_max     12
_cell_measurement_temperature     293(2)
_exptl_crystal_description     block
_exptl_crystal_colour     colourless
_exptl_crystal_size_max     0.30
_exptl_crystal_size_mid     0.30
_exptl_crystal_size_min     0.10
_exptl_crystal_density_diffrn     1.551
_exptl_crystal_density_meas     ?
_exptl_crystal_density_method     'not measured'
_exptl_crystal_F_000     640
_exptl_absorpt_coefficient_mu     0.323
_exptl_absorpt_correction_type     psi-scan
_exptl_absorpt_process_details     '(North <i>et al.</i>, 1968)'
_exptl_absorpt_correction_T_min     0.9092
_exptl_absorpt_correction_T_max     0.9684
_exptl_special_details
;
;
_diffrn_ambient_temperature     293(2)
_diffrn_radiation_type     MoK\a
_diffrn_radiation_wavelength     0.71073
_diffrn_radiation_source     'fine-focus sealed tube'
_diffrn_radiation_monochromator     graphite
_diffrn_measurement_device_type     'Enraf--Nonius CAD-4'
_diffrn_measurement_method     \w/2\q
_diffrn_detector_area_resol_mean     ?
_diffrn_reflns_number     5407
_diffrn_reflns_av_R_equivalents     0.0437
_diffrn_reflns_av_sigmaI/netI     0.0973
_diffrn_reflns_theta_min     1.69
_diffrn_reflns_theta_max     25.38
_diffrn_reflns_theta_full     25.38
_diffrn_measured_fraction_theta_max     0.999
_diffrn_measured_fraction_theta_full     0.999
_diffrn_reflns_limit_h_min     0
_diffrn_reflns_limit_h_max     8
_diffrn_reflns_limit_k_min     -9
_diffrn_reflns_limit_k_max     9
_diffrn_reflns_limit_l_min     -29
_diffrn_reflns_limit_l_max     29
_diffrn_standards_number     3
_diffrn_standards_interval_count     200
_diffrn_standards_interval_time     120
_diffrn_standards_decay_%     1
_refine_special_details
;
Refinement of <i>F</i>^2^ against ALL reflections. The weighted <i>R</i>-factor
<i>wR</i> and goodness of fit <i>S</i> are based on <i>F</i>^2^, conventional
<i>R</i>-factors <i>R</i> are based on <i>F</i>, with <i>F</i> set to zero for
negative <i>F</i>^2^. The threshold expression of <i>F</i>^2^ >
\s(<i>F</i>^2^) is used only for calculating <i>R</i>-factors(gt) <i>etc</i>.
and is not relevant to the choice of reflections for refinement.
<i>R</i>-factors based on <i>F</i>^2^ are statistically about twice as large
as those based on <i>F</i>, and <i>R</i>- factors based on ALL data will be
even larger.
;
_reflns_number_total     4984
_reflns_number_gt     2318
_reflns_threshold_expression     I>2\s(I)
_refine_ls_structure_factor_coef     Fsqd
_refine_ls_matrix_type     full
_refine_ls_R_factor_all     0.1763
_refine_ls_R_factor_gt     0.0676
_refine_ls_wR_factor_gt     0.1192
_refine_ls_wR_factor_ref     0.1665
_refine_ls_goodness_of_fit_ref     1.000
_refine_ls_restrained_S_all     1.000
_refine_ls_number_reflns     4984
_refine_ls_number_parameters     379
_refine_ls_number_restraints     0
_refine_ls_hydrogen_treatment     constr
_refine_ls_weighting_scheme     calc
_refine_ls_weighting_details
         'calc w=1/[\s^2^(Fo^2^)+(0.0400P)^2^+1.5000P] where P=(Fo^2^+2Fc^2^)/3'
_atom_sites_solution_hydrogens     geom
_atom_sites_solution_primary     direct
_atom_sites_solution_secondary     difmap
_refine_ls_shift/su_max     0.000
_refine_ls_shift/su_mean     0.000
_refine_diff_density_max     0.298
_refine_diff_density_min     -0.234
_refine_ls_extinction_method     none
_refine_ls_extinction_coef     ?
loop_
    _atom_type_symbol
    _atom_type_description
    _atom_type_scat_dispersion_real
    _atom_type_scat_dispersion_imag
    _atom_type_scat_source
    'C' 'C' 0.0033 0.0016
                         'International Tables Vol C Tables 4.2.6.8 and 6.1.1.4'
    'H' 'H' 0.0000 0.0000
                         'International Tables Vol C Tables 4.2.6.8 and 6.1.1.4'
    'O' 'O' 0.0106 0.0060
                         'International Tables Vol C Tables 4.2.6.8 and 6.1.1.4'
    'F' 'F' 0.0171 0.0103
                         'International Tables Vol C Tables 4.2.6.8 and 6.1.1.4'
    'Cl' 'Cl' 0.1484 0.1585
                         'International Tables Vol C Tables 4.2.6.8 and 6.1.1.4'
_computing_data_collection     'CAD-4 Software (Enraf--Nonius, 1985)'
_computing_cell_refinement     'CAD-4 Software (Enraf--Nonius, 1985)'
_computing_data_reduction     'XCAD4 (Harms & Wocadlo, 1995)'
_computing_structure_solution     'SHELXS97 (Sheldrick, 2008)'
_computing_structure_refinement     'SHELXL97 (Sheldrick, 2008)'
_computing_molecular_graphics     'SHELXTL (Sheldrick, 2008)'
_computing_publication_material     'SHELXTL (Sheldrick, 2008)'
loop_
    _atom_site_type_symbol
    _atom_site_label
    _atom_site_fract_x
    _atom_site_fract_y
    _atom_site_fract_z
    _atom_site_U_iso_or_equiv
    _atom_site_adp_type
    _atom_site_calc_flag
    _atom_site_refinement_flags
    _atom_site_occupancy
    _atom_site_symmetry_multiplicity
    _atom_site_disorder_assembly
    _atom_site_disorder_group
    Cl Cl1 0.9919(2) 0.7043(2) 0.23190(8) 0.0893(6) Uani d . 1 1 . .
    F F1 0.5275(7) 0.6798(7) 0.0264(2) 0.1418(17) Uani d . 1 1 . .
    F F2 0.7104(7) 0.8940(6) 0.0453(2) 0.1387(17) Uani d . 1 1 . .
    F F3 0.3837(7) 0.8748(6) 0.05963(17) 0.1223(15) Uani d . 1 1 . .
    O O1 0.6596(5) 0.5437(5) 0.27733(15) 0.0721(12) Uani d . 1 1 . .
    C C1 0.4377(10) 0.6640(9) 0.1489(3) 0.089(2) Uani d . 1 1 . .
    H H1A 0.3208 0.6606 0.1325 0.107 Uiso calc R 1 1 . .
    O O2 0.3868(4) 0.2435(4) 0.43749(13) 0.0508(9) Uani d . 1 1 . .
    H H2B 0.3410 0.1827 0.4618 0.076 Uiso calc R 1 1 . .
    C C2 0.4616(8) 0.5938(8) 0.1999(3) 0.0747(18) Uani d . 1 1 . .
    H H2A 0.3642 0.5362 0.2174 0.090 Uiso calc R 1 1 . .
    O O3 0.2751(4) 0.4507(4) 0.48761(13) 0.0530(9) Uani d . 1 1 . .
    C C3 0.6323(7) 0.6100(6) 0.2247(2) 0.0524(14) Uani d . 1 1 . .
    C C4 0.7807(8) 0.6875(7) 0.1984(2) 0.0606(15) Uani d . 1 1 . .
    C C5 0.7505(11) 0.7526(8) 0.1467(3) 0.082(2) Uani d . 1 1 . .
    H H5A 0.8485 0.8071 0.1287 0.098 Uiso calc R 1 1 . .
    C C6 0.5840(12) 0.7410(9) 0.1208(3) 0.081(2) Uani d . 1 1 . .
    C C7 0.5508(15) 0.8149(13) 0.0650(3) 0.104(3) Uani d . 1 1 . .
    C C8 0.5568(6) 0.5995(6) 0.3193(2) 0.0487(13) Uani d . 1 1 . .
    C C9 0.5181(6) 0.7782(6) 0.3263(2) 0.0515(14) Uani d . 1 1 . .
    H H9A 0.5595 0.8621 0.3013 0.062 Uiso calc R 1 1 . .
    C C10 0.4214(7) 0.8220(7) 0.3695(2) 0.0602(15) Uani d . 1 1 . .
    H H10A 0.3868 0.9357 0.3719 0.072 Uiso calc R 1 1 . .
    C C11 0.3704(6) 0.7070(6) 0.4106(2) 0.0474(13) Uani d . 1 1 . .
    H H11A 0.3118 0.7434 0.4417 0.057 Uiso calc R 1 1 . .
    C C12 0.4109(5) 0.5314(6) 0.40349(19) 0.0375(11) Uani d . 1 1 . .
    C C13 0.5042(6) 0.4793(6) 0.35821(19) 0.0441(12) Uani d . 1 1 . .
    H H13A 0.5311 0.3636 0.3542 0.053 Uiso calc R 1 1 . .
    C C14 0.3558(6) 0.4010(6) 0.4459(2) 0.0391(11) Uani d . 1 1 . .
    Cl Cl2 -0.43627(19) -0.1013(2) 0.78752(7) 0.0802(5) Uani d . 1 1 . .
    F F4 -0.0534(7) -0.4636(7) 0.94183(19) 0.1401(17) Uani d . 1 1 . .
    F F5 0.1853(7) -0.3609(6) 0.93988(17) 0.1149(14) Uani d . 1 1 . .
    F F6 0.0134(6) -0.2118(6) 0.9690(2) 0.1243(16) Uani d . 1 1 . .
    O O4 -0.1400(4) -0.1045(4) 0.71473(13) 0.0473(9) Uani d . 1 1 . .
    O O5 0.1479(4) 0.2192(4) 0.55868(13) 0.0543(9) Uani d . 1 1 . .
    H H5B 0.1906 0.2815 0.5342 0.082 Uiso calc R 1 1 . .
    O O6 0.2627(4) 0.0143(4) 0.50788(13) 0.0556(10) Uani d . 1 1 . .
    C C15 0.1275(7) -0.2544(7) 0.8357(2) 0.0587(15) Uani d . 1 1 . .
    H H15A 0.2448 -0.2851 0.8452 0.070 Uiso calc R 1 1 . .
    C C16 0.0786(6) -0.2065(7) 0.7814(2) 0.0543(14) Uani d . 1 1 . .
    H H16A 0.1662 -0.2086 0.7546 0.065 Uiso calc R 1 1 . .
    C C17 -0.0920(6) -0.1566(6) 0.76583(19) 0.0384(11) Uani d . 1 1 . .
    C C18 -0.2194(6) -0.1585(6) 0.8058(2) 0.0493(13) Uani d . 1 1 . .
    C C19 -0.1786(8) -0.2077(7) 0.8604(2) 0.0623(15) Uani d . 1 1 . .
    H H19A -0.2678 -0.2089 0.8868 0.075 Uiso calc R 1 1 . .
    C C20 -0.0074(8) -0.2536(7) 0.8745(2) 0.0587(15) Uani d . 1 1 . .
    C C21 0.0403(11) -0.3023(13) 0.9317(3) 0.084(2) Uani d . 1 1 . .
    C C22 -0.0435(5) -0.1560(6) 0.66983(17) 0.0336(11) Uani d . 1 1 . .
    C C23 -0.0255(6) -0.3304(6) 0.66038(19) 0.0444(12) Uani d . 1 1 . .
    H H23A -0.0697 -0.4140 0.6851 0.053 Uiso calc R 1 1 . .
    C C24 0.0622(6) -0.3792(6) 0.61181(19) 0.0458(13) Uani d . 1 1 . .
    H H24A 0.0742 -0.4963 0.6039 0.055 Uiso calc R 1 1 . .
    C C25 0.1299(6) -0.2522(6) 0.57632(18) 0.0362(11) Uani d . 1 1 . .
    H H25A 0.1911 -0.2844 0.5452 0.043 Uiso calc R 1 1 . .
    C C26 0.1077(5) -0.0778(6) 0.58650(18) 0.0339(10) Uani d . 1 1 . .
    C C27 0.0201(6) -0.0255(6) 0.63470(18) 0.0403(11) Uani d . 1 1 . .
    H H27A 0.0059 0.0914 0.6424 0.048 Uiso calc R 1 1 . .
    C C28 0.1791(6) 0.0550(6) 0.54833(18) 0.0380(11) Uani d . 1 1 . .
loop_
    _atom_site_aniso_label
    _atom_site_aniso_U_11
    _atom_site_aniso_U_22
    _atom_site_aniso_U_33
    _atom_site_aniso_U_12
    _atom_site_aniso_U_13
    _atom_site_aniso_U_23
    Cl1 0.0652(11) 0.0732(11) 0.1288(16) -0.0061(8) 0.0134(10) 0.0146(10)
    F1 0.153(4) 0.148(4) 0.124(4) 0.007(4) -0.001(3) -0.003(3)
    F2 0.140(4) 0.145(4) 0.131(4) 0.005(3) 0.012(3) 0.011(3)
    F3 0.128(4) 0.129(4) 0.111(4) 0.019(3) 0.001(3) 0.006(3)
    O1 0.077(3) 0.080(3) 0.068(3) 0.039(2) 0.045(2) 0.029(2)
    C1 0.094(6) 0.097(5) 0.075(5) 0.016(4) -0.017(4) -0.014(4)
    O2 0.058(2) 0.043(2) 0.053(2) 0.0089(17) 0.0285(17) 0.0066(16)
    C2 0.071(5) 0.087(5) 0.067(4) 0.011(4) 0.004(4) 0.010(4)
    O3 0.058(2) 0.047(2) 0.055(2) -0.0042(17) 0.0294(18) -0.0059(17)
    C3 0.052(3) 0.050(3) 0.057(4) 0.011(3) 0.014(3) 0.009(3)
    C4 0.078(4) 0.052(3) 0.053(4) -0.001(3) 0.031(3) 0.010(3)
    C5 0.112(6) 0.072(4) 0.066(5) 0.009(4) 0.042(4) 0.000(4)
    C6 0.115(6) 0.082(5) 0.050(4) 0.031(5) 0.022(4) -0.012(4)
    C7 0.128(8) 0.112(7) 0.074(6) 0.012(6) 0.006(6) 0.005(5)
    C8 0.043(3) 0.054(3) 0.054(3) 0.021(3) 0.018(3) 0.017(3)
    C9 0.052(3) 0.047(3) 0.056(4) -0.002(3) 0.021(3) 0.013(3)
    C10 0.054(3) 0.053(3) 0.077(4) 0.022(3) 0.013(3) 0.024(3)
    C11 0.046(3) 0.044(3) 0.054(3) 0.012(2) 0.012(2) 0.003(2)
    C12 0.022(2) 0.043(3) 0.047(3) -0.001(2) 0.011(2) 0.010(2)
    C13 0.034(3) 0.055(3) 0.045(3) 0.004(2) 0.012(2) 0.009(2)
    C14 0.037(3) 0.030(3) 0.050(3) 0.000(2) 0.010(2) 0.008(2)
    Cl2 0.0459(9) 0.1133(13) 0.0872(12) 0.0282(8) 0.0288(8) 0.0293(10)
    F4 0.145(4) 0.150(5) 0.123(4) 0.000(4) -0.007(3) 0.013(3)
    F5 0.120(4) 0.130(4) 0.095(3) 0.011(3) 0.001(3) 0.009(3)
    F6 0.140(4) 0.129(4) 0.104(4) 0.010(3) 0.004(3) 0.004(3)
    O4 0.0397(19) 0.056(2) 0.049(2) 0.0124(16) 0.0194(16) 0.0079(17)
    O5 0.073(2) 0.042(2) 0.050(2) 0.0014(18) 0.0302(18) -0.0007(16)
    O6 0.068(2) 0.049(2) 0.051(2) -0.0010(18) 0.0369(19) 0.0058(17)
    C15 0.050(3) 0.066(4) 0.058(4) -0.006(3) 0.007(3) -0.002(3)
    C16 0.033(3) 0.072(4) 0.057(4) -0.006(3) 0.005(3) -0.001(3)
    C17 0.027(3) 0.050(3) 0.039(3) 0.005(2) 0.009(2) 0.010(2)
    C18 0.039(3) 0.067(4) 0.044(3) 0.014(3) 0.020(2) 0.004(3)
    C19 0.069(4) 0.077(4) 0.042(3) 0.005(3) 0.016(3) 0.008(3)
    C20 0.069(4) 0.047(3) 0.059(4) -0.001(3) -0.002(3) 0.003(3)
    C21 0.065(5) 0.139(8) 0.051(5) 0.010(5) 0.012(4) -0.004(5)
    C22 0.022(2) 0.046(3) 0.034(3) 0.006(2) 0.012(2) 0.012(2)
    C23 0.047(3) 0.040(3) 0.046(3) 0.000(2) 0.008(2) 0.009(2)
    C24 0.045(3) 0.040(3) 0.055(3) 0.013(2) 0.017(3) 0.006(2)
    C25 0.035(3) 0.039(3) 0.035(3) 0.006(2) 0.011(2) -0.006(2)
    C26 0.027(2) 0.036(3) 0.041(3) 0.008(2) 0.009(2) 0.006(2)
    C27 0.040(3) 0.043(3) 0.039(3) 0.009(2) 0.005(2) 0.009(2)
    C28 0.039(3) 0.042(3) 0.034(3) 0.002(2) 0.015(2) 0.007(2)
_geom_special_details
;
All e.s.d.'s (except the e.s.d. in the dihedral angle between two l.s. planes)
are estimated using the full covariance matrix. The cell e.s.d.'s are taken
into account individually in the estimation of e.s.d.'s in distances, angles
and torsion angles; correlations between e.s.d.'s in cell parameters are only
used when they are defined by crystal symmetry. An approximate (isotropic)
treatment of cell e.s.d.'s is used for estimating e.s.d.'s involving l.s.
planes.
;
loop_
    _geom_bond_atom_site_label_1
    _geom_bond_atom_site_label_2
    _geom_bond_site_symmetry_2
    _geom_bond_distance
    _geom_bond_publ_flag
    Cl1 C4 . 1.717(6) ?
    F1 C7 . 1.385(9) ?
    F2 C7 . 1.382(9) ?
    F3 C7 . 1.344(9) ?
    O1 C8 . 1.369(5) ?
    O1 C3 . 1.385(6) ?
    C1 C2 . 1.356(8) ?
    C1 C6 . 1.390(9) ?
    C1 H1A . 0.9300 ?
    O2 C14 . 1.264(5) ?
    O2 H2B . 0.8200 ?
    C2 C3 . 1.365(7) ?
    C2 H2A . 0.9300 ?
    O3 C14 . 1.257(5) ?
    C3 C4 . 1.381(6) ?
    C4 C5 . 1.362(8) ?
    C5 C6 . 1.349(8) ?
    C5 H5A . 0.9300 ?
    C6 C7 . 1.483(9) ?
    C8 C13 . 1.370(6) ?
    C8 C9 . 1.433(6) ?
    C9 C10 . 1.337(6) ?
    C9 H9A . 0.9300 ?
    C10 C11 . 1.378(6) ?
    C10 H10A . 0.9300 ?
    C11 C12 . 1.413(6) ?
    C11 H11A . 0.9300 ?
    C12 C13 . 1.383(6) ?
    C12 C14 . 1.485(6) ?
    C13 H13A . 0.9300 ?
    Cl2 C18 . 1.724(5) ?
    F4 C21 . 1.401(9) ?
    F5 C21 . 1.196(7) ?
    F6 C21 . 1.163(7) ?
    O4 C17 . 1.342(5) ?
    O4 C22 . 1.387(5) ?
    O5 C28 . 1.323(5) ?
    O5 H5B . 0.8200 ?
    O6 C28 . 1.222(5) ?
    C15 C20 . 1.389(7) ?
    C15 C16 . 1.403(7) ?
    C15 H15A . 0.9300 ?
    C16 C17 . 1.376(6) ?
    C16 H16A . 0.9300 ?
    C17 C18 . 1.368(6) ?
    C18 C19 . 1.400(7) ?
    C19 C20 . 1.362(7) ?
    C19 H19A . 0.9300 ?
    C20 C21 . 1.468(9) ?
    C22 C23 . 1.375(6) ?
    C22 C27 . 1.385(5) ?
    C23 C24 . 1.418(6) ?
    C23 H23A . 0.9300 ?
    C24 C25 . 1.381(6) ?
    C24 H24A . 0.9300 ?
    C25 C26 . 1.384(5) ?
    C25 H25A . 0.9300 ?
    C26 C27 . 1.418(6) ?
    C26 C28 . 1.462(6) ?
    C27 H27A . 0.9300 ?
loop_
    _geom_angle_atom_site_label_1
    _geom_angle_atom_site_label_2
    _geom_angle_atom_site_label_3
    _geom_angle_site_symmetry_1
    _geom_angle_site_symmetry_3
    _geom_angle
    _geom_angle_publ_flag
    C8 O1 C3 . . 118.6(4) ?
    C2 C1 C6 . . 121.6(7) ?
    C2 C1 H1A . . 119.2 ?
    C6 C1 H1A . . 119.2 ?
    C14 O2 H2B . . 109.5 ?
    C1 C2 C3 . . 118.2(6) ?
    C1 C2 H2A . . 120.9 ?
    C3 C2 H2A . . 120.9 ?
    C2 C3 C4 . . 121.9(5) ?
    C2 C3 O1 . . 119.4(5) ?
    C4 C3 O1 . . 118.7(5) ?
    C5 C4 C3 . . 117.7(6) ?
    C5 C4 Cl1 . . 122.6(5) ?
    C3 C4 Cl1 . . 119.7(4) ?
    C6 C5 C4 . . 122.5(6) ?
    C6 C5 H5A . . 118.7 ?
    C4 C5 H5A . . 118.7 ?
    C5 C6 C1 . . 118.0(7) ?
    C5 C6 C7 . . 122.4(8) ?
    C1 C6 C7 . . 119.5(8) ?
    F3 C7 F2 . . 126.1(8) ?
    F3 C7 F1 . . 98.6(7) ?
    F2 C7 F1 . . 97.6(7) ?
    F3 C7 C6 . . 111.7(7) ?
    F2 C7 C6 . . 110.8(8) ?
    F1 C7 C6 . . 108.9(7) ?
    O1 C8 C13 . . 117.0(4) ?
    O1 C8 C9 . . 122.8(4) ?
    C13 C8 C9 . . 120.0(4) ?
    C10 C9 C8 . . 118.8(5) ?
    C10 C9 H9A . . 120.6 ?
    C8 C9 H9A . . 120.6 ?
    C9 C10 C11 . . 123.2(5) ?
    C9 C10 H10A . . 118.4 ?
    C11 C10 H10A . . 118.4 ?
    C10 C11 C12 . . 117.3(5) ?
    C10 C11 H11A . . 121.4 ?
    C12 C11 H11A . . 121.4 ?
    C13 C12 C11 . . 121.1(4) ?
    C13 C12 C14 . . 119.2(4) ?
    C11 C12 C14 . . 119.6(4) ?
    C8 C13 C12 . . 119.4(5) ?
    C8 C13 H13A . . 120.3 ?
    C12 C13 H13A . . 120.3 ?
    O3 C14 O2 . . 122.8(4) ?
    O3 C14 C12 . . 118.7(4) ?
    O2 C14 C12 . . 118.4(4) ?
    C17 O4 C22 . . 119.4(3) ?
    C28 O5 H5B . . 109.5 ?
    C20 C15 C16 . . 116.9(5) ?
    C20 C15 H15A . . 121.6 ?
    C16 C15 H15A . . 121.6 ?
    C17 C16 C15 . . 123.5(5) ?
    C17 C16 H16A . . 118.3 ?
    C15 C16 H16A . . 118.3 ?
    O4 C17 C18 . . 118.3(4) ?
    O4 C17 C16 . . 124.6(4) ?
    C18 C17 C16 . . 117.1(4) ?
    C17 C18 C19 . . 121.7(5) ?
    C17 C18 Cl2 . . 118.5(4) ?
    C19 C18 Cl2 . . 119.8(4) ?
    C20 C19 C18 . . 119.6(5) ?
    C20 C19 H19A . . 120.2 ?
    C18 C19 H19A . . 120.2 ?
    C19 C20 C15 . . 121.3(5) ?
    C19 C20 C21 . . 120.7(6) ?
    C15 C20 C21 . . 118.0(6) ?
    F6 C21 F5 . . 108.5(7) ?
    F6 C21 F4 . . 106.3(7) ?
    F5 C21 F4 . . 91.8(7) ?
    F6 C21 C20 . . 121.0(8) ?
    F5 C21 C20 . . 117.1(6) ?
    F4 C21 C20 . . 107.6(6) ?
    C23 C22 C27 . . 123.6(4) ?
    C23 C22 O4 . . 119.6(4) ?
    C27 C22 O4 . . 116.6(4) ?
    C22 C23 C24 . . 118.1(4) ?
    C22 C23 H23A . . 121.0 ?
    C24 C23 H23A . . 121.0 ?
    C25 C24 C23 . . 119.8(4) ?
    C25 C24 H24A . . 120.1 ?
    C23 C24 H24A . . 120.1 ?
    C24 C25 C26 . . 120.8(4) ?
    C24 C25 H25A . . 119.6 ?
    C26 C25 H25A . . 119.6 ?
    C25 C26 C27 . . 120.5(4) ?
    C25 C26 C28 . . 120.2(4) ?
    C27 C26 C28 . . 119.4(4) ?
    C22 C27 C26 . . 117.2(4) ?
    C22 C27 H27A . . 121.4 ?
    C26 C27 H27A . . 121.4 ?
    O6 C28 O5 . . 121.4(4) ?
    O6 C28 C26 . . 120.8(4) ?
    O5 C28 C26 . . 117.8(4) ?
loop_
    _geom_torsion_atom_site_label_1
    _geom_torsion_atom_site_label_2
    _geom_torsion_atom_site_label_3
    _geom_torsion_atom_site_label_4
    _geom_torsion_site_symmetry_1
    _geom_torsion_site_symmetry_2
    _geom_torsion_site_symmetry_3
    _geom_torsion_site_symmetry_4
    _geom_torsion
    _geom_torsion_publ_flag
    C6 C1 C2 C3 . . . . 4.0(10) ?
    C1 C2 C3 C4 . . . . -3.2(9) ?
    C1 C2 C3 O1 . . . . 178.3(5) ?
    C8 O1 C3 C2 . . . . -56.3(7) ?
    C8 O1 C3 C4 . . . . 125.2(5) ?
    C2 C3 C4 C5 . . . . 1.8(8) ?
    O1 C3 C4 C5 . . . . -179.7(5) ?
    C2 C3 C4 Cl1 . . . . 179.9(4) ?
    O1 C3 C4 Cl1 . . . . -1.6(7) ?
    C3 C4 C5 C6 . . . . -1.2(9) ?
    Cl1 C4 C5 C6 . . . . -179.2(5) ?
    C4 C5 C6 C1 . . . . 2.0(10) ?
    C4 C5 C6 C7 . . . . 178.8(6) ?
    C2 C1 C6 C5 . . . . -3.5(10) ?
    C2 C1 C6 C7 . . . . 179.6(7) ?
    C5 C6 C7 F3 . . . . -146.2(7) ?
    C1 C6 C7 F3 . . . . 30.6(11) ?
    C5 C6 C7 F2 . . . . -0.2(11) ?
    C1 C6 C7 F2 . . . . 176.6(6) ?
    C5 C6 C7 F1 . . . . 106.0(9) ?
    C1 C6 C7 F1 . . . . -77.2(9) ?
    C3 O1 C8 C13 . . . . 143.9(5) ?
    C3 O1 C8 C9 . . . . -41.9(7) ?
    O1 C8 C9 C10 . . . . -177.9(5) ?
    C13 C8 C9 C10 . . . . -3.9(8) ?
    C8 C9 C10 C11 . . . . 6.0(8) ?
    C9 C10 C11 C12 . . . . -5.3(8) ?
    C10 C11 C12 C13 . . . . 2.5(7) ?
    C10 C11 C12 C14 . . . . -178.8(4) ?
    O1 C8 C13 C12 . . . . 175.6(4) ?
    C9 C8 C13 C12 . . . . 1.3(7) ?
    C11 C12 C13 C8 . . . . -0.7(7) ?
    C14 C12 C13 C8 . . . . -179.4(4) ?
    C13 C12 C14 O3 . . . . 178.2(4) ?
    C11 C12 C14 O3 . . . . -0.5(7) ?
    C13 C12 C14 O2 . . . . -4.1(7) ?
    C11 C12 C14 O2 . . . . 177.1(4) ?
    C20 C15 C16 C17 . . . . 1.4(8) ?
    C22 O4 C17 C18 . . . . -157.8(4) ?
    C22 O4 C17 C16 . . . . 23.2(7) ?
    C15 C16 C17 O4 . . . . 177.6(5) ?
    C15 C16 C17 C18 . . . . -1.5(8) ?
    O4 C17 C18 C19 . . . . -178.6(5) ?
    C16 C17 C18 C19 . . . . 0.5(8) ?
    O4 C17 C18 Cl2 . . . . 2.3(6) ?
    C16 C17 C18 Cl2 . . . . -178.6(4) ?
    C17 C18 C19 C20 . . . . 0.6(8) ?
    Cl2 C18 C19 C20 . . . . 179.6(4) ?
    C18 C19 C20 C15 . . . . -0.6(8) ?
    C18 C19 C20 C21 . . . . 178.7(6) ?
    C16 C15 C20 C19 . . . . -0.3(8) ?
    C16 C15 C20 C21 . . . . -179.7(6) ?
    C19 C20 C21 F6 . . . . -52.4(11) ?
    C15 C20 C21 F6 . . . . 127.0(8) ?
    C19 C20 C21 F5 . . . . 171.4(7) ?
    C15 C20 C21 F5 . . . . -9.2(11) ?
    C19 C20 C21 F4 . . . . 69.9(8) ?
    C15 C20 C21 F4 . . . . -110.7(6) ?
    C17 O4 C22 C23 . . . . 55.1(6) ?
    C17 O4 C22 C27 . . . . -129.0(4) ?
    C27 C22 C23 C24 . . . . -0.3(7) ?
    O4 C22 C23 C24 . . . . 175.4(4) ?
    C22 C23 C24 C25 . . . . 1.3(7) ?
    C23 C24 C25 C26 . . . . -2.2(7) ?
    C24 C25 C26 C27 . . . . 2.1(7) ?
    C24 C25 C26 C28 . . . . -179.6(4) ?
    C23 C22 C27 C26 . . . . 0.2(7) ?
    O4 C22 C27 C26 . . . . -175.6(4) ?
    C25 C26 C27 C22 . . . . -1.0(6) ?
    C28 C26 C27 C22 . . . . -179.3(4) ?
    C25 C26 C28 O6 . . . . -1.7(7) ?
    C27 C26 C28 O6 . . . . 176.6(4) ?
    C25 C26 C28 O5 . . . . 177.3(4) ?
    C27 C26 C28 O5 . . . . -4.4(6) ?
loop_
    _geom_hbond_atom_site_label_D
    _geom_hbond_atom_site_label_H
    _geom_hbond_atom_site_label_A
    _geom_hbond_site_symmetry_A
    _geom_hbond_distance_DH
    _geom_hbond_distance_HA
    _geom_hbond_distance_DA
    _geom_hbond_angle_DHA
    _geom_hbond_publ_flag
    O2 H2B O6 . 0.8200 1.7900 2.599(4) 168.00 yes
    O5 H5B O3 . 0.8200 1.8200 2.629(4) 170.00 yes
data_global
_journal_date_recd_electronic     2011-10-14
_journal_date_accepted     2011-10-19
_journal_name_full     'Acta Crystallographica, Section E'
_journal_year     2011
_journal_volume     67
_journal_issue     11
_journal_page_first     o3049
_journal_page_last     o3049
_journal_paper_category     QO
_journal_coeditor_code     VM2129
_publ_contact_author_name     'Professor Yan-Ju Liu'
_publ_contact_author_address
;
'Yan-Ju Liu'
Pharmacy College
Henan University of Traditional Chinese Medicine
Zhengzhou 450008
People's Republic of China
;
_publ_contact_author_email     'liuyanju886@163.com'
_publ_contact_author_fax     '86-371-65962746'
_publ_contact_author_phone     '86-371-65962746'
_publ_section_title
;
3-[2-Chloro-4-(trifluoromethyl)phenoxy]benzoic acid
;
loop_
    _publ_author_name
    _publ_author_address
    'Yan-Ju Liu'
;
Pharmacy College
Henan University of Traditional Chinese Medicine
Zhengzhou 450008
People's Republic of China
;
    'Jie Liu'
;
Department of Urology
Henan Provincial People's Hospital
Zhengzhou 450003
People's Republic of China
;
