# Supplementary material for: 3-[2-Chloro-4-(trifluoro­meth­yl)phen­oxy]benzoic acid
Source: Acta Crystallogr Sect E Struct Rep Online. 2011 Oct 29;67(Pt 11):o3049. doi: 10.1107/S1600536811043479 (PMC3247442; doi:10.1107/S1600536811043479)
Supplement: Supplementary file 2 [file e-67-o3049-Isup2.hkl]

# 
# h,k,l, Fc-squared, Fo-squared, sigma(Fo-squared) and status flag 
# 
data_I
_shelx_title ' X in P-1' 
_shelx_refln_list_code          4 
_shelx_F_calc_maximum      165.89 
_exptl_crystal_F_000       640.00 
_reflns_d_resolution_high  0.8291 
 
loop_ 
 _symmetry_equiv_pos_as_xyz 
 'x, y, z' 
 '-x, -y, -z' 
 
_cell_length_a     7.3390 
_cell_length_b     7.6880 
_cell_length_c    24.1130 
_cell_angle_alpha  90.540 
_cell_angle_beta   92.180 
_cell_angle_gamma  94.230 
 
_shelx_F_squared_multiplier     1.000 
 
loop_ 
 _refln_index_h 
 _refln_index_k 
 _refln_index_l 
 _refln_F_squared_calc 
 _refln_F_squared_meas 
 _refln_F_squared_sigma 
 _refln_observed_status 
   1   0   0      125.54      130.99      9.46 o 
   2   0   0     9197.27     9220.84     66.00 o 
   3   0   0      145.50      162.95     17.19 o 
   4   0   0       42.89       60.50     11.90 o 
   5   0   0      532.61      493.38     26.72 o 
   6   0   0        0.40        1.27     20.15 o 
   7   0   0      118.52      123.37     30.49 o 
   8   0   0        7.00       67.07     28.42 o 
  -8   1   0        7.30       21.17     29.23 o 
  -7   1   0      287.74      306.89     32.29 o 
  -6   1   0       56.37       72.43     15.51 o 
  -5   1   0      181.17      151.11     16.53 o 
  -4   1   0      584.58      531.74     23.11 o 
  -3   1   0      656.66      665.00     25.89 o 
  -2   1   0     1931.03     1967.81     18.71 o 
  -1   1   0     7784.51     7588.96    166.38 o 
   0   1   0      114.13      125.16      4.58 o 
   1   1   0      914.02      890.88     13.73 o 
   2   1   0        5.42       -2.76      4.74 o 
   3   1   0      300.97      274.68     28.30 o 
   4   1   0       37.13       39.45     11.19 o 
   5   1   0       92.82       97.37     18.24 o 
   6   1   0      109.01      110.42     27.12 o 
   7   1   0        0.03      -18.07     18.07 o 
   8   1   0       27.02       39.72     26.64 o 
  -8   2   0        4.88       40.51     30.03 o 
  -7   2   0       30.57       -1.23     17.56 o 
  -6   2   0      194.33      193.28     20.06 o 
  -5   2   0       21.97       24.92      7.48 o 
  -4   2   0      681.68      692.71     27.64 o 
  -3   2   0      101.05      122.32     15.43 o 
  -2   2   0       43.99       23.36      6.90 o 
  -1   2   0      208.32      223.59     12.71 o 
   0   2   0     6936.82     6850.03     83.80 o 
   1   2   0     5731.65     5588.90     46.25 o 
   2   2   0     4370.50     4639.35     35.20 o 
   3   2   0        6.46        0.59     14.87 o 
   4   2   0      485.69      436.21     34.90 o 
   5   2   0      485.90      596.47     35.89 o 
   6   2   0        1.42        0.05     19.14 o 
   7   2   0       26.65       10.39     24.87 o 
   8   2   0       33.23       31.73     21.90 o 
  -8   3   0       15.65       21.98     33.18 o 
  -7   3   0       21.02       18.07     25.43 o 
  -6   3   0        0.02       10.71     17.11 o 
  -5   3   0       94.66       57.23     17.75 o 
  -4   3   0      487.28      526.36     23.57 o 
  -3   3   0      306.39      241.90     23.25 o 
  -2   3   0       22.56       25.78      8.77 o 
  -1   3   0     1986.10     2114.86     29.72 o 
   0   3   0      199.47      219.28      9.69 o 
   1   3   0       15.74       22.94      7.32 o 
   2   3   0       22.08       26.33      7.82 o 
   3   3   0      145.35      134.90     32.91 o 
   4   3   0       97.13       92.72     27.13 o 
   5   3   0      245.89      268.74     38.17 o 
   6   3   0      246.45      260.43     33.21 o 
   7   3   0        9.80       14.55     22.96 o 
   8   3   0       21.46        7.73     19.60 o 
  -8   4   0      241.20      251.13     44.38 o 
  -7   4   0        6.80       37.53     26.06 o 
  -6   4   0       43.96       75.26     20.27 o 
  -5   4   0      105.96       73.09     18.65 o 
  -4   4   0       27.90       27.38     18.17 o 
  -3   4   0       97.27      106.15     15.58 o 
  -2   4   0       12.32        5.79     11.21 o 
  -1   4   0       10.70       27.28      7.90 o 
   0   4   0      165.95      138.42     19.94 o 
   1   4   0     1132.90     1153.30     30.20 o 
   2   4   0        2.93       21.42     15.70 o 
   3   4   0       35.80        7.91     17.43 o 
   4   4   0      321.30      322.24     36.67 o 
   5   4   0       20.67       62.04     22.81 o 
   6   4   0       22.67        7.64     23.60 o 
   7   4   0        5.02       -1.04     13.91 o 
  -7   5   0       27.29       26.89     27.37 o 
  -6   5   0        0.02      -16.94     16.94 o 
  -5   5   0       45.78       64.34     20.22 o 
  -4   5   0       35.62       34.16      9.68 o 
  -3   5   0       84.90       87.51     19.77 o 
  -2   5   0      702.66      714.16     44.30 o 
  -1   5   0      114.99      114.80     11.92 o 
   0   5   0       44.61       30.31     16.39 o 
   1   5   0      239.69      243.76     35.29 o 
   2   5   0        6.99        8.42     22.13 o 
   3   5   0       17.73       29.33     20.01 o 
   4   5   0        0.71      -19.14     19.14 o 
   5   5   0       28.84       33.38     21.66 o 
   6   5   0        8.21        7.52     17.58 o 
   7   5   0       57.49       57.56     14.07 o 
  -7   6   0       62.65       62.31     27.18 o 
  -6   6   0        2.49       -7.73     16.11 o 
  -5   6   0       60.05       81.94     21.37 o 
  -4   6   0       37.65       42.11     11.60 o 
  -3   6   0        9.15       40.55     19.35 o 
  -2   6   0       40.34       52.50     21.78 o 
  -1   6   0       27.89       25.62      8.35 o 
   0   6   0      101.63      102.82     17.76 o 
   1   6   0       24.34       64.67     26.90 o 
   2   6   0      105.51      141.73     28.30 o 
   3   6   0       17.87       10.55      2.89 o 
   4   6   0      406.17      413.19     30.03 o 
   5   6   0      111.11      104.79     20.35 o 
   6   6   0        5.19        3.64     13.12 o 
  -6   7   0        0.80        7.40     19.69 o 
  -5   7   0        8.74      -13.91     13.91 o 
  -4   7   0      221.25      185.28     26.25 o 
  -3   7   0        3.53        0.00     12.49 o 
  -2   7   0      210.45      195.84     25.84 o 
  -1   7   0        1.62       38.03     19.32 o 
   0   7   0        2.87       20.31     14.85 o 
   1   7   0        0.73       -1.19     16.40 o 
   2   7   0      181.96      216.52     25.29 o 
   3   7   0      318.12      255.52     26.65 o 
   4   7   0        0.75        3.84     10.81 o 
   5   7   0        1.68       10.63      9.42 o 
  -5   8   0        0.88        3.36     12.98 o 
  -4   8   0        0.37       -3.39     10.49 o 
  -3   8   0        0.02       -2.59     10.90 o 
  -2   8   0        0.89      -11.59     11.59 o 
  -1   8   0        5.09       -1.76     10.72 o 
   0   8   0        3.41        9.93      9.35 o 
   1   8   0        7.23        1.12     13.40 o 
   2   8   0        2.40       -9.04      9.04 o 
   3   8   0        5.00        8.63      9.40 o 
  -2   9   0       19.51       17.94     10.08 o 
  -1   9   0        0.02        9.62      7.57 o 
   0   9   0        1.00        6.17      5.88 o 
   1   9   0        0.64       -1.56      6.42 o 
  -1  -9   1       12.51       11.47      7.98 o 
   0  -9   1       25.18       25.58      5.26 o 
   1  -9   1        0.92        0.72      7.48 o 
   2  -9   1       37.49       36.73      8.72 o 
  -3  -8   1        1.31        0.35      9.26 o 
  -2  -8   1       22.11       32.36     10.88 o 
  -1  -8   1        0.59        7.69     12.96 o 
   0  -8   1       10.20       23.13     11.72 o 
   1  -8   1        4.80       24.03     15.43 o 
   2  -8   1       15.51       21.44     15.72 o 
   3  -8   1       10.83       24.43     12.31 o 
   4  -8   1        0.69        1.17     14.25 o 
   5  -8   1        0.04        2.24     12.44 o 
  -5  -7   1        0.00        8.43      9.71 o 
  -4  -7   1       48.84       21.13     11.47 o 
  -3  -7   1       50.11       48.18     19.92 o 
  -2  -7   1      194.57      283.78     30.74 o 
  -1  -7   1       30.90       86.24     24.78 o 
   0  -7   1       18.36       27.03     13.06 o 
   1  -7   1        1.00      -14.15     14.15 o 
   2  -7   1       49.54       39.22     22.81 o 
   3  -7   1        3.23       10.22     18.87 o 
   4  -7   1       10.94      -14.98     15.46 o 
   5  -7   1       35.37       31.42     19.65 o 
   6  -7   1        6.42        8.87     18.89 o 
  -6  -6   1        4.51       17.06     10.09 o 
  -5  -6   1        5.72       13.72     14.58 o 
  -4  -6   1       67.27       70.95     23.95 o 
  -3  -6   1      178.73      174.62     39.32 o 
  -2  -6   1       10.07      -19.87     19.87 o 
  -1  -6   1      414.16      482.92     47.79 o 
   0  -6   1       88.85      112.10     18.40 o 
   1  -6   1        0.79       -6.66     13.49 o 
   2  -6   1       36.89       23.00     21.37 o 
   3  -6   1       12.53       40.15     17.79 o 
   4  -6   1       22.12       18.97     19.39 o 
   5  -6   1       12.75       14.87      4.43 o 
   6  -6   1        5.06        8.43     19.42 o 
   7  -6   1        4.97        1.95     22.17 o 
  -7  -5   1        1.83       10.82     14.63 o 
  -6  -5   1        4.34        1.34     17.04 o 
  -5  -5   1        8.19       43.60     23.26 o 
  -4  -5   1       22.07       68.16     26.05 o 
  -3  -5   1      604.68      671.06     43.30 o 
  -2  -5   1       10.52       -1.17     15.47 o 
  -1  -5   1       17.97       14.19     18.10 o 
   0  -5   1      484.43      536.91     24.97 o 
   1  -5   1        6.55       13.80      3.15 o 
   2  -5   1        4.08        3.23     14.85 o 
   3  -5   1      236.51      206.98     24.50 o 
   4  -5   1      110.83      152.02     20.44 o 
   5  -5   1        7.57       -6.52     13.88 o 
   6  -5   1        2.60        6.72     20.29 o 
   7  -5   1       10.70       11.88      3.33 o 
  -7  -4   1        2.64       15.44     16.08 o 
  -6  -4   1       35.03       24.96     24.13 o 
  -5  -4   1       49.78       50.35     27.09 o 
  -4  -4   1      150.04      151.24     31.40 o 
  -3  -4   1      150.11      191.30     24.75 o 
  -2  -4   1      159.56      172.03     18.94 o 
  -1  -4   1      729.71      665.93     41.07 o 
   0  -4   1      873.49      904.46     26.42 o 
   1  -4   1      472.28      493.57     21.85 o 
   2  -4   1      443.91      494.32     28.51 o 
   3  -4   1      271.53      322.90     26.50 o 
   4  -4   1       24.04       11.00     14.28 o 
   5  -4   1        0.01        0.70     13.26 o 
   6  -4   1      147.85      158.77     24.54 o 
   7  -4   1       49.71       63.31     26.64 o 
   8  -4   1       56.63       65.17     43.39 o 
  -8  -3   1        0.99       -6.08     15.68 o 
  -7  -3   1       51.35       79.35     24.88 o 
  -6  -3   1        7.48      -19.81     19.81 o 
  -5  -3   1       94.97      143.86     25.21 o 
  -4  -3   1       91.80      101.82     26.77 o 
  -3  -3   1     1914.13     2040.42     49.34 o 
  -2  -3   1        2.22        8.87      2.91 o 
  -1  -3   1      379.48      322.73     15.08 o 
   0  -3   1      235.29      284.60     21.53 o 
   1  -3   1        4.26       12.60      4.15 o 
   2  -3   1     2358.32     2337.41     35.62 o 
   3  -3   1        8.60       26.35      9.86 o 
   4  -3   1       74.49       72.40     12.67 o 
   5  -3   1      270.27      268.92     22.17 o 
   6  -3   1        1.30       17.34     14.57 o 
   7  -3   1       41.36       -2.72     19.53 o 
   8  -3   1        1.24       60.67     32.84 o 
  -8  -2   1        1.84       43.68     22.68 o 
  -7  -2   1        2.15      -16.34     16.34 o 
  -6  -2   1       23.27       28.67     23.97 o 
  -5  -2   1       57.76       66.51     20.26 o 
  -4  -2   1     1139.05     1239.67     41.16 o 
  -3  -2   1       97.41      118.71     10.04 o 
  -2  -2   1     2014.40     2001.69     50.65 o 
  -1  -2   1      583.45      579.58     14.77 o 
   0  -2   1      448.51      431.40     13.07 o 
   1  -2   1       34.20       33.72      8.44 o 
   2  -2   1       44.21       20.69      6.10 o 
   3  -2   1      864.44      883.74     23.13 o 
   4  -2   1      727.50      691.85     27.66 o 
   5  -2   1       20.07       15.99      4.36 o 
   6  -2   1       24.47       14.61     14.61 o 
   7  -2   1       45.82       32.00     27.97 o 
   8  -2   1       44.04       25.18     34.31 o 
  -8  -1   1       20.30       21.15     29.75 o 
  -7  -1   1        3.89        0.00     16.70 o 
  -6  -1   1      121.34      100.59     26.80 o 
  -5  -1   1      278.92      257.38     22.56 o 
  -4  -1   1      899.29      963.58     31.68 o 
  -3  -1   1      493.43      472.19     12.43 o 
  -2  -1   1      117.93      120.14      8.79 o 
  -1  -1   1     3350.12     3602.26     26.41 o 
   0  -1   1       14.48       13.85      3.95 o 
   1  -1   1      325.18      312.39     10.32 o 
   2  -1   1       39.19       38.18      9.88 o 
   3  -1   1      418.69      461.09     18.31 o 
   4  -1   1      131.69      125.87     13.75 o 
   5  -1   1       66.64       61.78     17.39 o 
   6  -1   1      238.98      299.27     17.53 o 
   7  -1   1       82.78      128.27     25.50 o 
   8  -1   1       39.71       21.17     34.28 o 
  -8   0   1        3.08        3.10      0.87 o 
  -7   0   1        1.29       -8.84     17.83 o 
  -6   0   1        4.60       14.93     18.60 o 
  -5   0   1      294.82      296.26     22.08 o 
  -4   0   1        0.78        1.67      0.47 o 
  -3   0   1      693.88      734.89     17.46 o 
  -2   0   1        0.04        0.25      2.47 o 
  -1   0   1       10.90        7.71      1.97 o 
   1   0   1      329.76      302.03     11.33 o 
   2   0   1     3745.82     3599.87     39.86 o 
   3   0   1      578.64      553.77     24.23 o 
   4   0   1     2028.76     2119.78     43.15 o 
   5   0   1        2.19        9.22     14.09 o 
   6   0   1       10.50        2.39     14.80 o 
   7   0   1        0.15       -2.48     17.32 o 
   8   0   1       64.22       66.51     29.73 o 
  -8   1   1        0.11       23.83     28.34 o 
  -7   1   1        0.01       39.43     18.96 o 
  -6   1   1        3.75       19.35     17.44 o 
  -5   1   1      328.64      301.18     21.44 o 
  -4   1   1        6.72       17.64     12.24 o 
  -3   1   1     2549.66     2506.46     35.91 o 
  -2   1   1      638.46      675.82      8.14 o 
  -1   1   1     9713.71     9505.01    184.12 o 
   0   1   1       24.33       16.99      1.75 o 
   1   1   1    24065.71    23614.35    234.79 o 
   2   1   1      406.33      427.89     14.71 o 
   3   1   1      619.88      579.27     16.82 o 
   4   1   1      769.86      869.29     29.55 o 
   5   1   1        0.45       15.44     14.31 o 
   6   1   1      155.79      171.89     24.60 o 
   7   1   1        6.22       43.62     21.58 o 
   8   1   1       47.52       52.71     14.25 o 
  -8   2   1        8.95      -17.57     24.87 o 
  -7   2   1      119.63      181.56     31.30 o 
  -6   2   1       56.23       70.18     18.20 o 
  -5   2   1       19.28       22.66     13.52 o 
  -4   2   1     1385.68     1359.59     35.75 o 
  -3   2   1        0.03       -6.36      6.36 o 
  -2   2   1      152.76      141.14      6.96 o 
  -1   2   1     1057.37     1069.55     14.23 o 
   0   2   1    19652.61    19080.15    212.13 o 
   1   2   1      938.07     1009.50     17.40 o 
   2   2   1     1046.54     1056.22      8.32 o 
   3   2   1       14.10        0.65      9.24 o 
   4   2   1      174.07      147.21     18.30 o 
   5   2   1      221.96      247.44     27.57 o 
   6   2   1      276.05      326.18     32.44 o 
   7   2   1       21.71       27.11     21.87 o 
   8   2   1        8.93       10.95     22.86 o 
  -8   3   1        2.24       -4.13     27.64 o 
  -7   3   1       51.21       89.17     26.42 o 
  -6   3   1        0.88      -14.80     14.80 o 
  -5   3   1      139.17      143.69     22.34 o 
  -4   3   1       12.54       20.66     12.35 o 
  -3   3   1        0.93       22.59      9.11 o 
  -2   3   1      187.75      174.90     10.49 o 
  -1   3   1     4686.71     4765.05     52.04 o 
   0   3   1      679.56      668.24     36.67 o 
   1   3   1       36.37       53.85      8.64 o 
   2   3   1       70.58       69.25      8.46 o 
   3   3   1      360.30      367.42     24.77 o 
   4   3   1      448.17      435.02     29.76 o 
   5   3   1        1.50       -6.77     19.80 o 
   6   3   1       11.45       15.69     24.55 o 
   7   3   1        1.70       23.77     23.51 o 
   8   3   1        0.64      -15.33     15.33 o 
  -8   4   1        8.92        8.72     35.72 o 
  -7   4   1      260.58      255.13     37.94 o 
  -6   4   1       49.14       37.90     22.95 o 
  -5   4   1       59.72       86.22     18.06 o 
  -4   4   1      901.78      917.39     36.79 o 
  -3   4   1       24.10       20.50     13.71 o 
  -2   4   1        6.63        0.75     12.07 o 
  -1   4   1     1913.96     2000.64     35.34 o 
   0   4   1      420.80      414.95     12.70 o 
   1   4   1     3412.45     3778.57     54.50 o 
   2   4   1     1004.86      994.22     41.30 o 
   3   4   1      706.85      766.24     31.14 o 
   4   4   1        7.33       33.86     20.46 o 
   5   4   1       85.08      131.67     27.10 o 
   6   4   1        4.37       -7.02     14.87 o 
   7   4   1        5.85       30.61     15.25 o 
  -7   5   1       65.45       49.39     28.55 o 
  -6   5   1       47.68       56.95     21.90 o 
  -5   5   1       18.01       33.19     19.88 o 
  -4   5   1       54.79      107.82     21.04 o 
  -3   5   1       96.41      140.09     20.36 o 
  -2   5   1       42.49       71.94     17.76 o 
  -1   5   1       11.30        5.52      1.19 o 
   0   5   1       46.28       48.50     11.82 o 
   1   5   1      317.58      403.02     32.55 o 
   2   5   1       47.75       66.85     24.92 o 
   3   5   1        1.01       22.12     17.93 o 
   4   5   1       15.17        5.79     21.21 o 
   5   5   1        1.21        8.33     20.37 o 
   6   5   1       20.38       20.53     15.92 o 
   7   5   1        5.83       17.21     12.87 o 
  -7   6   1        0.04        1.89     24.99 o 
  -6   6   1        0.08       -6.35     17.45 o 
  -5   6   1        2.38       12.39     19.46 o 
  -4   6   1        1.96      -15.28     15.28 o 
  -3   6   1      394.03      432.65     32.34 o 
  -2   6   1        4.95       28.00     20.83 o 
  -1   6   1      173.87      245.89     26.54 o 
   0   6   1        0.10        6.73     11.64 o 
   1   6   1      118.74      111.00     31.30 o 
   2   6   1      112.82       94.57     29.54 o 
   3   6   1      316.94      380.84     35.90 o 
   4   6   1      335.38      332.27     26.04 o 
   5   6   1      124.25       84.95     18.19 o 
   6   6   1        1.51       -0.73      9.19 o 
  -6   7   1        6.79       18.90     16.02 o 
  -5   7   1        3.45      -13.57     13.57 o 
  -4   7   1      122.59       74.02     23.28 o 
  -3   7   1        2.75       -9.86     15.25 o 
  -2   7   1        0.04      -10.21     14.52 o 
  -1   7   1       19.91       28.58     24.58 o 
   0   7   1       44.35       75.42     17.88 o 
   1   7   1        2.80       14.12     21.25 o 
   2   7   1       37.28       18.02     21.37 o 
   3   7   1      177.96      147.49     23.35 o 
   4   7   1       18.28       16.58     11.95 o 
   5   7   1       14.03        3.97      9.42 o 
  -5   8   1        0.19      -10.83     10.83 o 
  -4   8   1        0.29       28.08     13.80 o 
  -3   8   1        9.02       31.05     12.74 o 
  -2   8   1       12.50       37.76     16.67 o 
  -1   8   1        1.26       26.16     15.83 o 
   0   8   1        7.88       -0.48      9.06 o 
   1   8   1        0.53       19.33     12.89 o 
   2   8   1        1.65       -9.13      9.13 o 
   3   8   1        4.82       -7.23      8.50 o 
  -2   9   1        1.14       12.85      9.61 o 
  -1   9   1       17.77       17.77      5.28 o 
   0   9   1       20.41        6.02      7.12 o 
   1   9   1        5.33       10.37      7.50 o 
  -1  -9   2        2.29        3.61      9.14 o 
   0  -9   2        0.03       -4.86      4.86 o 
   1  -9   2       10.74       15.43      9.15 o 
   2  -9   2        0.67        3.28      9.85 o 
  -3  -8   2       14.06        0.00      8.06 o 
  -2  -8   2        4.44       -9.07      9.07 o 
  -1  -8   2        0.61        6.56     12.35 o 
   0  -8   2        0.07        5.24      8.56 o 
   1  -8   2        2.49        5.94     14.32 o 
   2  -8   2       15.62       -8.00     10.94 o 
   3  -8   2        1.73       -6.12     10.70 o 
   4  -8   2        7.39       -5.19      9.54 o 
  -5  -7   2       10.67        7.44     10.80 o 
  -4  -7   2       50.72       25.11     14.86 o 
  -3  -7   2        6.18        1.24     18.65 o 
  -2  -7   2      246.22      218.40     31.44 o 
  -1  -7   2      444.49      532.90     36.98 o 
   0  -7   2        4.75       17.92     14.56 o 
   1  -7   2       61.80      111.20     23.71 o 
   2  -7   2       46.16       71.49     20.31 o 
   3  -7   2       31.55       18.72     18.98 o 
   4  -7   2      253.25      262.76     25.94 o 
   5  -7   2        0.00        2.89     18.39 o 
   6  -7   2      121.09       69.03     22.51 o 
  -6  -6   2        1.44        1.93     12.60 o 
  -5  -6   2       33.79       27.45     16.25 o 
  -4  -6   2       92.51      128.60     25.42 o 
  -3  -6   2      627.95      773.13     44.11 o 
  -2  -6   2       95.06      145.13     28.28 o 
  -1  -6   2      247.22      252.11     34.63 o 
   0  -6   2        0.37        0.11     17.93 o 
   1  -6   2        0.13       -6.55     14.13 o 
   2  -6   2       26.31       21.21     18.80 o 
   3  -6   2        0.42      -10.66     12.76 o 
   4  -6   2        1.45       10.18     18.80 o 
   5  -6   2        2.15       10.71     20.61 o 
   6  -6   2        0.00        1.76     21.26 o 
   7  -6   2       96.78       46.05     29.33 o 
  -7  -5   2       75.51       80.67     14.41 o 
  -6  -5   2       36.41       39.82     18.06 o 
  -5  -5   2       88.47      106.49     24.03 o 
  -4  -5   2       34.93       15.22     25.24 o 
  -3  -5   2       67.62       49.38     30.48 o 
  -2  -5   2      111.39       88.81     24.02 o 
  -1  -5   2       83.80       74.91     21.22 o 
   0  -5   2      610.04      642.55     25.28 o 
   1  -5   2      930.70      983.45     38.03 o 
   2  -5   2      134.19      165.78     17.94 o 
   3  -5   2      133.83      135.04     17.42 o 
   4  -5   2       24.81       43.47     17.73 o 
   5  -5   2      125.59      115.29     21.12 o 
   6  -5   2       39.52        6.72     23.94 o 
   7  -5   2       14.95       14.75     27.23 o 
  -7  -4   2       20.36        8.64     18.99 o 
  -6  -4   2       27.31       -5.89     17.70 o 
  -5  -4   2       16.50       62.62     25.58 o 
  -4  -4   2        0.05        3.08     19.79 o 
  -3  -4   2       60.84       32.24     20.96 o 
  -2  -4   2      311.48      263.96     21.83 o 
  -1  -4   2       94.77       78.79     24.45 o 
   0  -4   2       12.11       11.02      2.55 o 
   1  -4   2      407.47      428.76     27.12 o 
   2  -4   2      939.67      918.15     29.92 o 
   3  -4   2        3.05        8.38     11.56 o 
   4  -4   2      158.57      147.99     18.87 o 
   5  -4   2       32.80       50.21     15.48 o 
   6  -4   2       22.96       34.28     20.60 o 
   7  -4   2        4.41       33.72     23.81 o 
   8  -4   2       50.86       96.56     39.89 o 
  -8  -3   2       14.94        9.71     19.43 o 
  -7  -3   2       45.04       65.54     21.62 o 
  -6  -3   2      330.27      375.00     33.17 o 
  -5  -3   2        1.44       47.37     21.17 o 
  -4  -3   2      359.44      352.49     29.33 o 
  -3  -3   2      170.87      123.69     32.95 o 
  -2  -3   2     1123.07     1214.74     32.82 o 
  -1  -3   2     1756.36     1853.68     28.40 o 
   0  -3   2      123.76      108.88      4.08 o 
   1  -3   2     1644.96     1574.61     30.71 o 
   2  -3   2       34.52       36.56     13.49 o 
   3  -3   2     5201.41     5717.39     62.97 o 
   4  -3   2       62.02       62.78      9.72 o 
   5  -3   2       20.38        4.09     15.95 o 
   6  -3   2       21.61       14.53     17.16 o 
   7  -3   2        4.69       12.68     21.81 o 
   8  -3   2      162.99      178.52     46.16 o 
  -8  -2   2        8.16       -1.41     19.22 o 
  -7  -2   2        2.05       15.94     23.07 o 
  -6  -2   2       35.12       44.22     24.38 o 
  -5  -2   2      389.32      401.01     32.90 o 
  -4  -2   2     1151.96     1211.56     48.31 o 
  -3  -2   2     2100.59     2108.30     35.85 o 
  -2  -2   2      178.82      146.56      7.45 o 
  -1  -2   2     3125.23     3157.34     31.02 o 
   0  -2   2     1397.42     1428.42     18.48 o 
   1  -2   2       42.95       39.18      4.11 o 
   2  -2   2      438.13      396.46     15.09 o 
   3  -2   2     2094.57     2055.89     29.08 o 
   4  -2   2     1500.02     1485.95     40.09 o 
   5  -2   2      281.56      292.62     20.41 o 
   6  -2   2        0.08        9.72     15.25 o 
   7  -2   2        0.68       35.15     17.73 o 
   8  -2   2        0.37       -4.00     21.56 o 
  -8  -1   2        4.93       -1.63     21.78 o 
  -7  -1   2        0.83      -17.05     17.05 o 
  -6  -1   2      349.48      294.50     32.39 o 
  -5  -1   2       91.71      127.25     21.92 o 
  -4  -1   2      107.66      105.86     13.59 o 
  -3  -1   2      152.74      155.49      8.34 o 
  -2  -1   2      150.63      148.63      8.17 o 
  -1  -1   2     2149.41     2111.96     21.82 o 
   0  -1   2       50.06       34.32      2.54 o 
   1  -1   2     1401.03     1379.63     20.55 o 
   2  -1   2     1252.74     1219.00     18.49 o 
   3  -1   2      134.53      116.89     14.69 o 
   4  -1   2      375.01      378.82     20.36 o 
   5  -1   2        0.05       27.57     13.59 o 
   6  -1   2        7.39       20.09     14.81 o 
   7  -1   2        5.02       48.55     20.59 o 
   8  -1   2        0.31      -25.16     25.16 o 
  -8   0   2        5.96        9.09     29.94 o 
  -7   0   2        6.23       16.79     23.16 o 
  -6   0   2      192.05      162.81     29.31 o 
  -5   0   2        8.09       16.13     14.95 o 
  -4   0   2      263.42      242.47     25.85 o 
  -3   0   2      209.06      180.27     10.26 o 
  -2   0   2      747.12      750.17     20.35 o 
  -1   0   2      608.28      607.50     14.36 o 
   0   0   2        1.13        0.92      3.03 o 
   1   0   2       87.00       92.49     11.61 o 
   2   0   2     8047.04     7853.39     66.90 o 
   3   0   2        4.09       10.99      8.70 o 
   4   0   2       14.39       37.97     11.65 o 
   5   0   2      128.27      129.39     17.63 o 
   6   0   2      148.08      136.73     22.95 o 
   7   0   2       75.91      133.25     27.48 o 
   8   0   2       80.93       79.16     32.30 o 
  -8   1   2       95.30      103.06     35.23 o 
  -7   1   2      169.58      155.31     29.97 o 
  -6   1   2       78.08       69.25     21.57 o 
  -5   1   2      240.42      271.11     21.69 o 
  -4   1   2       14.87       29.51      9.16 o 
  -3   1   2      658.76      619.00     21.09 o 
  -2   1   2      818.18      761.28      6.97 o 
  -1   1   2     1331.88     1375.28     17.09 o 
   0   1   2       94.39       92.17      8.56 o 
   1   1   2     1395.51     1372.88     11.99 o 
   2   1   2       14.16       26.87      5.83 o 
   3   1   2     2201.58     2139.74     34.38 o 
   4   1   2      173.80      170.04     16.77 o 
   5   1   2       93.56       89.62     20.41 o 
   6   1   2       48.93       18.46     19.51 o 
   7   1   2        4.99       19.96     19.96 o 
   8   1   2       23.94       34.52     27.19 o 
  -8   2   2       51.42       43.50     35.39 o 
  -7   2   2       15.93        1.72     23.11 o 
  -6   2   2      288.52      298.54     26.58 o 
  -5   2   2       34.01       60.70     14.30 o 
  -4   2   2     1320.20     1296.79     39.70 o 
  -3   2   2      199.98      190.37     11.50 o 
  -2   2   2     1587.07     1628.76     25.49 o 
  -1   2   2     7075.75     7114.54     39.59 o 
   0   2   2       15.96       14.52      4.01 o 
   1   2   2     1309.04     1315.41     25.25 o 
   2   2   2      639.28      688.95      8.07 o 
   3   2   2      483.25      491.32     17.85 o 
   4   2   2        7.70       28.46     14.52 o 
   5   2   2       35.14       60.47     19.01 o 
   6   2   2      265.01      270.88     28.77 o 
   7   2   2        0.88        6.69     20.65 o 
   8   2   2        0.29       43.09     21.08 o 
  -8   3   2       54.49       43.82     36.62 o 
  -7   3   2      126.08      150.52     31.78 o 
  -6   3   2       35.96       76.42     20.75 o 
  -5   3   2      105.78      114.95     20.74 o 
  -4   3   2      104.71      110.72     13.97 o 
  -3   3   2     1976.50     2066.73     37.84 o 
  -2   3   2       47.85       55.55      7.37 o 
  -1   3   2       98.90      107.90      7.29 o 
   0   3   2      643.44      695.54     31.10 o 
   1   3   2      805.12      883.48     25.38 o 
   2   3   2       13.53       10.24      7.59 o 
   3   3   2        0.88        0.75     11.30 o 
   4   3   2      492.25      514.99     29.68 o 
   5   3   2      754.97      789.49     44.63 o 
   6   3   2        1.13        0.19     18.81 o 
   7   3   2      163.49      146.96     27.63 o 
   8   3   2       13.59       -8.10     14.42 o 
  -8   4   2        5.38       28.78     37.82 o 
  -7   4   2      327.18      359.63     43.80 o 
  -6   4   2       42.68       42.85     21.72 o 
  -5   4   2       74.33       75.83     20.91 o 
  -4   4   2       25.87       32.99     15.03 o 
  -3   4   2     1182.85     1315.98     38.97 o 
  -2   4   2      709.53      717.17     28.37 o 
  -1   4   2       17.03       19.31      5.44 o 
   0   4   2     2419.53     2566.50     70.49 o 
   1   4   2      383.49      399.11     24.77 o 
   2   4   2       27.30       37.02     11.06 o 
   3   4   2       24.33       32.22     14.02 o 
   4   4   2       24.83       28.97      8.78 o 
   5   4   2       97.55      145.20     27.24 o 
   6   4   2       84.08       72.22     26.25 o 
   7   4   2        2.79      -14.06     14.06 o 
  -7   5   2      123.62      108.83     28.82 o 
  -6   5   2       34.91       80.85     22.62 o 
  -5   5   2      112.40      109.14     22.41 o 
  -4   5   2       10.64        6.52     18.28 o 
  -3   5   2       33.61       11.81     16.97 o 
  -2   5   2      104.39      139.23     20.75 o 
  -1   5   2      723.86      701.77     38.94 o 
   0   5   2       68.70       92.01     21.71 o 
   1   5   2      239.95      306.36     36.28 o 
   2   5   2      311.38      319.42     36.01 o 
   3   5   2       16.51       42.06     21.53 o 
   4   5   2       24.94       50.08     21.05 o 
   5   5   2        0.06      -17.90     17.90 o 
   6   5   2        0.03      -14.72     14.72 o 
   7   5   2        3.57       -3.96     10.76 o 
  -7   6   2        6.71        0.00     20.19 o 
  -6   6   2        0.13       -2.49     15.47 o 
  -5   6   2       27.55       18.73     21.59 o 
  -4   6   2        2.38       -3.32     14.01 o 
  -3   6   2       54.50       73.68     22.39 o 
  -2   6   2        2.26       53.81     21.97 o 
  -1   6   2        4.15       34.12     16.80 o 
   0   6   2       40.70       17.19     17.80 o 
   1   6   2      355.37      379.43     43.97 o 
   2   6   2       35.58       11.87     27.73 o 
   3   6   2       12.51       47.86     26.36 o 
   4   6   2        0.77      -17.10     17.10 o 
   5   6   2       22.11       26.68     14.75 o 
   6   6   2       45.18       23.88     11.71 o 
  -6   7   2       18.21       40.30     15.66 o 
  -5   7   2        0.62      -10.60     14.83 o 
  -4   7   2       37.67       14.21     23.22 o 
  -3   7   2        7.39       45.23     18.30 o 
  -2   7   2        1.24      -14.46     14.46 o 
  -1   7   2       42.43      104.90     26.76 o 
   0   7   2       82.69      117.87     19.70 o 
   1   7   2        7.53       43.22     17.20 o 
   2   7   2        6.82       -6.33     14.44 o 
   3   7   2       17.82       21.90     17.67 o 
   4   7   2       83.18       82.97     13.22 o 
   5   7   2       26.68        3.78      9.34 o 
  -4   8   2        0.89       -9.80      9.80 o 
  -3   8   2       55.12       17.00     16.56 o 
  -2   8   2        0.62       12.81     14.48 o 
  -1   8   2        5.87       -1.72     11.79 o 
   0   8   2       15.43       14.70     11.96 o 
   1   8   2       20.31       34.45     13.89 o 
   2   8   2       24.01        9.02     12.40 o 
   3   8   2       12.20        3.73     10.29 o 
  -2   9   2        6.91        3.94      9.27 o 
  -1   9   2        0.44       -0.59      7.27 o 
   0   9   2       11.18       16.50     12.17 o 
   1   9   2        2.32        4.74      8.80 o 
  -1  -9   3        0.39        3.62      8.43 o 
   0  -9   3        0.00       -0.05      5.12 o 
   1  -9   3        0.00        0.00      6.97 o 
   2  -9   3        2.06        8.28     10.26 o 
  -3  -8   3        0.01       -7.65      7.65 o 
  -2  -8   3        0.11       -8.75      8.75 o 
  -1  -8   3        5.45       20.60     13.90 o 
   0  -8   3       11.78       10.54     13.57 o 
   1  -8   3        9.27        2.42     15.45 o 
   2  -8   3       19.95       34.13     13.80 o 
   3  -8   3        0.02       -6.18     11.57 o 
   4  -8   3        0.35       -3.52     11.57 o 
  -5  -7   3        0.45       13.81     10.91 o 
  -4  -7   3        4.01       -8.57     10.48 o 
  -3  -7   3       15.54       -0.94     12.19 o 
  -2  -7   3       16.96       59.47     21.35 o 
  -1  -7   3      194.73      264.95     30.55 o 
   0  -7   3       96.91      142.70     20.83 o 
   1  -7   3       17.95        1.47     19.59 o 
   2  -7   3       43.78       45.25     22.35 o 
   3  -7   3        2.26       19.80     18.51 o 
   4  -7   3       36.93        8.44     20.33 o 
   5  -7   3       13.78        2.90     18.97 o 
   6  -7   3       47.70        7.54     19.18 o 
  -6  -6   3       13.59        7.06     13.07 o 
  -5  -6   3        6.23        9.77     15.09 o 
  -4  -6   3      156.38      109.23     26.20 o 
  -3  -6   3       43.69       43.61     12.39 o 
  -2  -6   3      450.25      466.59     45.11 o 
  -1  -6   3       24.35       47.12     21.32 o 
   0  -6   3      209.57      162.39     19.28 o 
   1  -6   3      417.21      420.59     34.66 o 
   2  -6   3        5.21       16.59     17.70 o 
   3  -6   3        0.92       -9.47     12.73 o 
   4  -6   3       39.02       18.62     16.80 o 
   5  -6   3      114.14      102.21     25.12 o 
   6  -6   3        1.28        8.52     21.22 o 
   7  -6   3        0.64      -12.83     20.61 o 
  -7  -5   3       15.03       10.19     15.36 o 
  -6  -5   3        3.95       32.33     18.38 o 
  -5  -5   3       11.89       20.29     20.71 o 
  -4  -5   3       40.60       13.61     24.51 o 
  -3  -5   3       80.03       49.15     26.65 o 
  -2  -5   3      263.93      239.76     25.65 o 
  -1  -5   3      146.38      122.80     19.40 o 
   0  -5   3      188.24      185.43     30.39 o 
   1  -5   3       93.22      100.39     20.67 o 
   2  -5   3      922.94      939.05     34.13 o 
   3  -5   3       15.20       21.10      6.63 o 
   4  -5   3       41.75       20.90     15.61 o 
   5  -5   3        4.08       34.99     15.40 o 
   6  -5   3        0.01       24.84     20.90 o 
   7  -5   3       14.78       31.82     25.26 o 
  -7  -4   3        0.34        4.40     18.44 o 
  -6  -4   3        3.18       22.44     18.61 o 
  -5  -4   3      221.77      276.34     30.88 o 
  -4  -4   3       33.92       35.21     10.19 o 
  -3  -4   3      188.90      216.73     33.90 o 
  -2  -4   3      878.12      841.22     35.34 o 
  -1  -4   3      265.09      263.60     15.16 o 
   0  -4   3      552.42      524.22     20.58 o 
   1  -4   3       42.46       46.35     10.54 o 
   2  -4   3      652.81      701.54     32.48 o 
   3  -4   3      362.99      443.03     23.56 o 
   4  -4   3      135.14      138.25     24.72 o 
   5  -4   3      151.57      167.82     22.10 o 
   6  -4   3        2.50       17.85     18.27 o 
   7  -4   3       31.93       -9.32     21.97 o 
   8  -4   3        8.68       33.95     40.64 o 
  -8  -3   3       35.05       21.42     22.54 o 
  -7  -3   3      136.28      100.40     26.02 o 
  -6  -3   3       73.17       59.51     27.13 o 
  -5  -3   3      184.65      206.46     29.06 o 
  -4  -3   3      157.62      126.89     22.69 o 
  -3  -3   3       83.41      109.61     11.52 o 
  -2  -3   3      376.56      400.42     19.66 o 
  -1  -3   3        4.58       10.95      3.05 o 
   0  -3   3     1026.07     1000.19     15.08 o 
   1  -3   3      110.29       82.70      8.90 o 
   2  -3   3      226.48      246.57     20.63 o 
   3  -3   3       39.98       43.72     10.66 o 
   4  -3   3       42.55       32.52      9.25 o 
   5  -3   3      238.84      264.25     22.38 o 
   6  -3   3       14.83       -8.15     16.04 o 
   7  -3   3       95.06       97.96     25.62 o 
   8  -3   3       17.56      -26.69     28.84 o 
  -8  -2   3       24.55       45.30     26.78 o 
  -7  -2   3        5.60       19.60     23.86 o 
  -6  -2   3       35.15       36.41     10.50 o 
  -5  -2   3        5.61        3.82     18.17 o 
  -4  -2   3      917.72      876.63     40.35 o 
  -3  -2   3      154.03      152.74     11.06 o 
  -2  -2   3      359.79      339.24     13.94 o 
  -1  -2   3      985.48      868.37     17.30 o 
   0  -2   3     8819.44     8379.92    177.50 o 
   1  -2   3      257.79      224.41      8.75 o 
   2  -2   3       13.26        9.01      6.09 o 
   3  -2   3      771.09      794.95     14.97 o 
   4  -2   3      238.13      292.37     19.89 o 
   5  -2   3      132.22      151.28     13.53 o 
   6  -2   3      223.70      241.59     23.21 o 
   7  -2   3       14.91      -10.46     17.47 o 
   8  -2   3       83.93       94.80     33.89 o 
  -8  -1   3      113.08       43.70     30.84 o 
  -7  -1   3        0.01        8.77     23.49 o 
  -6  -1   3      934.70     1012.98     40.77 o 
  -5  -1   3      144.31      133.01     24.87 o 
  -4  -1   3       29.13       26.75      8.20 o 
  -3  -1   3      682.48      660.77     17.22 o 
  -2  -1   3      263.70      288.32     17.84 o 
  -1  -1   3     4712.42     4654.81     31.91 o 
   0  -1   3       13.90        4.42      2.08 o 
   1  -1   3    11111.20    11000.58    217.68 o 
   2  -1   3      119.61      107.07     10.24 o 
   3  -1   3     8023.01     7833.02     73.33 o 
   4  -1   3      800.28      808.29     28.12 o 
   5  -1   3      149.98      138.08     14.45 o 
   6  -1   3       47.55       62.56     15.47 o 
   7  -1   3       11.58       14.46     21.85 o 
   8  -1   3      134.46      143.74     35.28 o 
  -8   0   3        2.91       11.48     27.63 o 
  -7   0   3       93.08       89.92     26.81 o 
  -6   0   3     1220.55     1159.47     46.89 o 
  -5   0   3      376.18      353.40     24.45 o 
  -4   0   3      779.96      852.59     24.20 o 
  -3   0   3      201.09      221.36     12.61 o 
  -2   0   3       55.92       52.46      7.19 o 
  -1   0   3      232.44      220.00      8.39 o 
   0   0   3      486.22      481.19     50.93 o 
   1   0   3      748.95      715.92      9.90 o 
   2   0   3    27519.14    27368.37    427.09 o 
   3   0   3      181.49      200.80     22.44 o 
   4   0   3      153.26      158.99     18.62 o 
   5   0   3        9.45       -1.45     10.24 o 
   6   0   3      108.55      123.44     17.87 o 
   7   0   3        0.20       27.46     21.60 o 
   8   0   3        0.71      -23.32     23.32 o 
  -8   1   3        6.86       14.60     30.32 o 
  -7   1   3       46.31       28.54     27.29 o 
  -6   1   3      183.21      219.00     23.52 o 
  -5   1   3      121.27      122.55     16.50 o 
  -4   1   3       82.65       90.00      9.85 o 
  -3   1   3      515.29      518.13     23.95 o 
  -2   1   3       72.91       94.35      7.73 o 
  -1   1   3    24933.16    24129.84    290.70 o 
   0   1   3      680.63      690.70      7.86 o 
   1   1   3      598.32      597.75     15.27 o 
   2   1   3     1946.07     2021.70     27.42 o 
   3   1   3       35.40       14.50     10.59 o 
   4   1   3      985.53     1014.61     38.26 o 
   5   1   3      175.15      154.34     18.42 o 
   6   1   3       21.35       20.95     17.84 o 
   7   1   3       17.10       19.72     19.41 o 
   8   1   3        5.57       -4.74     20.82 o 
  -8   2   3        0.56        5.16     32.95 o 
  -7   2   3        4.76       39.86     23.22 o 
  -6   2   3       42.65       74.71     18.61 o 
  -5   2   3        4.72       17.21     15.07 o 
  -4   2   3      118.97      123.48     17.44 o 
  -3   2   3      538.66      541.92     29.74 o 
  -2   2   3     1684.82     1755.08     29.31 o 
  -1   2   3     1090.08     1026.05     16.87 o 
   0   2   3    22236.81    21481.41    198.53 o 
   1   2   3      921.60      871.87     25.14 o 
   2   2   3      247.41      249.79      5.35 o 
   3   2   3      252.01      243.27     15.64 o 
   4   2   3      971.93      997.16     32.00 o 
   5   2   3      440.14      461.81     30.82 o 
   6   2   3       24.43       34.54     22.86 o 
   7   2   3       16.24       -2.65     17.66 o 
   8   2   3        1.19       -2.80     17.70 o 
  -8   3   3       50.56       63.55     38.66 o 
  -7   3   3      201.86      191.33     31.56 o 
  -6   3   3       18.62       -8.31     17.06 o 
  -5   3   3       96.96       89.95     18.35 o 
  -4   3   3       15.52        1.72     11.42 o 
  -3   3   3      124.17      122.79     16.31 o 
  -2   3   3      212.76      184.26     19.85 o 
  -1   3   3      252.21      259.93     20.77 o 
   0   3   3       22.88       32.83      6.66 o 
   1   3   3      610.79      674.26     27.46 o 
   2   3   3        8.39       -3.94      7.89 o 
   3   3   3        6.97      -11.79     11.79 o 
   4   3   3       29.34       33.34      9.61 o 
   5   3   3      237.10      218.36     33.82 o 
   6   3   3        0.30        7.48     20.90 o 
   7   3   3       75.51       74.06     22.29 o 
   8   3   3        0.17       12.88     14.63 o 
  -8   4   3        6.65        5.71     36.69 o 
  -7   4   3      132.25       54.08     34.14 o 
  -6   4   3       25.79       43.30     24.43 o 
  -5   4   3        1.37       10.10     16.47 o 
  -4   4   3       31.46       52.30     17.79 o 
  -3   4   3       10.07       23.64     11.88 o 
  -2   4   3       42.94       32.83     11.89 o 
  -1   4   3     1212.51     1132.07     50.69 o 
   0   4   3      739.56      827.80     48.45 o 
   1   4   3     3897.05     4143.59     81.63 o 
   2   4   3        1.52       10.19     17.13 o 
   3   4   3       48.45       35.85      9.92 o 
   4   4   3       18.23       52.07     20.38 o 
   5   4   3       32.72       28.72     23.95 o 
   6   4   3       26.05        5.61     20.91 o 
   7   4   3       10.82       14.93     15.52 o 
  -7   5   3        6.38        8.24     26.88 o 
  -6   5   3      202.25      142.12     30.75 o 
  -5   5   3       22.42       22.03     21.75 o 
  -4   5   3        3.08       11.82     16.92 o 
  -3   5   3        1.99        1.83      0.39 o 
  -2   5   3       34.25       66.21     17.42 o 
  -1   5   3       23.22       32.13      8.74 o 
   0   5   3      335.05      389.96     21.62 o 
   1   5   3        3.64       40.59     20.58 o 
   2   5   3        4.34       31.32     22.35 o 
   3   5   3       69.13       87.01     20.41 o 
   4   5   3       64.17      108.60     25.18 o 
   5   5   3      203.93      200.15     24.38 o 
   6   5   3       17.81        9.87     14.85 o 
  -7   6   3        0.83       22.45     21.54 o 
  -6   6   3       21.75        5.06     22.20 o 
  -5   6   3       93.09      118.20     23.37 o 
  -4   6   3        8.31       -5.62     14.57 o 
  -3   6   3       68.69       57.89     23.97 o 
  -2   6   3      116.79      186.75     25.22 o 
  -1   6   3      130.34      144.09     30.42 o 
   0   6   3       74.87       86.28     24.19 o 
   1   6   3      176.78      240.39     35.63 o 
   2   6   3       69.19       74.45     19.65 o 
   3   6   3        5.56       -8.61     17.71 o 
   4   6   3      127.50      141.66     20.46 o 
   5   6   3        1.45        1.77     13.31 o 
   6   6   3      135.66      139.64     12.73 o 
  -6   7   3        0.63       18.44     15.26 o 
  -5   7   3        0.18       -1.06     11.72 o 
  -4   7   3       77.22       73.04     22.24 o 
  -3   7   3       47.13       44.89     18.24 o 
  -2   7   3        2.04       -8.93     14.18 o 
  -1   7   3        0.95       17.23     22.97 o 
   0   7   3        0.50       14.27     15.16 o 
   1   7   3        6.28        3.03     20.32 o 
   2   7   3        6.92      -15.96     15.96 o 
   3   7   3       26.15       19.37     15.75 o 
   4   7   3      165.16      122.86     16.01 o 
   5   7   3       19.32       12.13      8.28 o 
  -4   8   3        3.09       -2.44      9.93 o 
  -3   8   3       13.40       15.65     12.92 o 
  -2   8   3       44.42       38.93     15.28 o 
  -1   8   3        7.63       -4.28     11.62 o 
   0   8   3       20.28        8.12      8.89 o 
   1   8   3        4.81       -6.16      9.49 o 
   2   8   3        2.85       -1.37      9.33 o 
   3   8   3       13.30       12.40      9.59 o 
  -2   9   3       12.11       -1.74      7.00 o 
  -1   9   3        0.14       -1.67      6.26 o 
   0   9   3        0.64       -0.33      5.09 o 
   1   9   3        4.07       -5.42      6.32 o 
  -1  -9   4        7.28       -6.97      6.97 o 
   0  -9   4        1.14       14.90      6.10 o 
   1  -9   4        7.25        8.85      8.79 o 
   2  -9   4        1.24       -7.98      7.98 o 
  -3  -8   4        0.38       -3.75      7.51 o 
  -2  -8   4        1.50       -0.72      8.97 o 
  -1  -8   4       51.60       43.43     15.52 o 
   0  -8   4       15.52        5.64     10.69 o 
   1  -8   4       19.90       18.60     13.82 o 
   2  -8   4        1.15        5.81     14.13 o 
   3  -8   4        1.45        2.32     13.27 o 
   4  -8   4        2.44       -2.68     11.06 o 
  -5  -7   4        4.35       -5.15      8.18 o 
  -4  -7   4       15.56       44.49     13.49 o 
  -3  -7   4       24.63       28.06     14.29 o 
  -2  -7   4       70.66       74.76     22.06 o 
  -1  -7   4       32.89       62.74     22.08 o 
   0  -7   4      533.92      535.95     38.43 o 
   1  -7   4       88.04      155.32     26.05 o 
   2  -7   4       31.52       52.69     20.42 o 
   3  -7   4        2.13      -14.70     14.70 o 
   4  -7   4        3.52       44.61     17.82 o 
   5  -7   4        1.33       -7.81     14.06 o 
   6  -7   4        4.45       15.34     17.40 o 
  -6  -6   4        0.72        2.01     11.85 o 
  -5  -6   4        6.38       -4.53     12.73 o 
  -4  -6   4        1.70      -16.79     16.79 o 
  -3  -6   4        5.18        9.70     24.38 o 
  -2  -6   4      909.26      976.24     54.48 o 
  -1  -6   4      103.47      108.92     25.46 o 
   0  -6   4        6.59        6.17      1.93 o 
   1  -6   4        1.83       19.35     19.02 o 
   2  -6   4       19.26       -7.28     15.50 o 
   3  -6   4       70.57       27.25     21.43 o 
   4  -6   4        3.05       -7.62     13.84 o 
   5  -6   4      118.01       59.28     22.72 o 
   6  -6   4        0.28        0.48     17.39 o 
  -7  -5   4       49.64       50.54     15.72 o 
  -6  -5   4       19.97        8.13     18.53 o 
  -5  -5   4        4.52      -16.25     16.25 o 
  -4  -5   4       16.97       67.20     21.69 o 
  -3  -5   4        2.27       15.31     21.22 o 
  -2  -5   4      277.65      299.92     30.98 o 
  -1  -5   4      305.74      385.15     28.34 o 
   0  -5   4      174.60      171.81     19.16 o 
   1  -5   4        0.24      -11.44     11.44 o 
   2  -5   4       19.57       16.77      5.64 o 
   3  -5   4       79.34       78.46     19.43 o 
   4  -5   4       17.02       36.57     15.46 o 
   5  -5   4       98.61       94.48     20.88 o 
   6  -5   4        6.22      -16.53     16.53 o 
   7  -5   4       32.94       30.26     26.10 o 
  -7  -4   4       41.13       22.12     18.58 o 
  -6  -4   4       27.34       41.88     22.44 o 
  -5  -4   4       31.05       67.70     26.89 o 
  -4  -4   4       92.04      102.74     25.96 o 
  -3  -4   4       46.67       47.33     13.11 o 
  -2  -4   4      123.03      104.79     24.55 o 
  -1  -4   4      618.84      585.20     23.26 o 
   0  -4   4        7.54        4.99      1.28 o 
   1  -4   4       60.60       67.79     13.47 o 
   2  -4   4      297.16      257.39     19.99 o 
   3  -4   4      641.69      692.24     32.79 o 
   4  -4   4      293.65      343.55     23.92 o 
   5  -4   4        0.12      -13.06     13.06 o 
   6  -4   4      203.58      196.61     26.78 o 
   7  -4   4       29.75       -1.51     19.33 o 
   8  -4   4        7.01       28.75     35.43 o 
  -8  -3   4        9.50       -1.25     14.88 o 
  -7  -3   4        0.12       41.21     22.23 o 
  -6  -3   4       90.58       89.10     26.63 o 
  -5  -3   4       11.35       -3.27     16.47 o 
  -4  -3   4        3.68       14.57     18.08 o 
  -3  -3   4     2205.08     2293.46     47.70 o 
  -2  -3   4        0.58       -9.17      9.17 o 
  -1  -3   4     1464.42     1403.49     19.16 o 
   0  -3   4      156.85      128.22      5.04 o 
   1  -3   4      686.48      625.74     19.50 o 
   2  -3   4       16.27        6.72      7.17 o 
   3  -3   4       88.78       61.93     12.48 o 
   4  -3   4       71.61       47.58     11.84 o 
   5  -3   4       17.29       17.36     13.81 o 
   6  -3   4       65.80       70.77     17.14 o 
   7  -3   4        0.13      -14.44     18.49 o 
   8  -3   4       70.51       75.20     42.66 o 
  -8  -2   4        5.95       45.93     25.40 o 
  -7  -2   4        9.84       16.11     24.32 o 
  -6  -2   4      348.23      342.78     35.44 o 
  -5  -2   4      195.94      204.32     27.68 o 
  -4  -2   4        4.69       27.76     15.38 o 
  -3  -2   4       46.38       41.51     12.06 o 
  -2  -2   4     6296.21     6313.03     69.90 o 
  -1  -2   4      304.63      331.86     12.93 o 
   0  -2   4     1927.67     1803.39     50.63 o 
   1  -2   4       11.39       17.93      4.51 o 
   2  -2   4     1730.53     1700.38     31.58 o 
   3  -2   4        0.66        0.44     17.83 o 
   4  -2   4      795.35      780.12     29.14 o 
   5  -2   4       67.00       82.07     13.87 o 
   6  -2   4      135.35      148.10     19.96 o 
   7  -2   4        0.07      -10.65     17.55 o 
   8  -2   4        0.60       65.03     30.67 o 
  -8  -1   4        0.72      -11.63     21.44 o 
  -7  -1   4       28.34       22.90     23.69 o 
  -6  -1   4       66.05       23.50     25.43 o 
  -5  -1   4       25.80       15.98     15.98 o 
  -4  -1   4      214.56      216.30     22.26 o 
  -3  -1   4      615.59      609.10     32.51 o 
  -2  -1   4      216.05      225.84     16.14 o 
  -1  -1   4     5312.98     5188.84     35.62 o 
   0  -1   4        0.05        0.24      2.41 o 
   1  -1   4     5150.29     5035.11     37.92 o 
   2  -1   4       35.05       51.70      8.00 o 
   3  -1   4       61.64       73.94     11.31 o 
   4  -1   4      359.06      327.27     20.59 o 
   5  -1   4      510.55      560.93     25.07 o 
   6  -1   4        0.21        7.05     14.10 o 
   7  -1   4        1.15       25.92     18.05 o 
   8  -1   4       10.16       35.52     30.39 o 
  -8   0   4       19.06        9.40     35.81 o 
  -7   0   4        1.88       49.72     24.08 o 
  -6   0   4        7.32        3.81     21.12 o 
  -5   0   4      554.82      612.92     31.00 o 
  -4   0   4     1435.77     1566.51     33.08 o 
  -3   0   4       91.15       88.50      9.07 o 
  -2   0   4     7593.44     7369.15     59.71 o 
  -1   0   4       46.92       50.36      4.13 o 
   0   0   4      654.70      603.67    147.38 o 
   1   0   4      403.76      395.25      8.79 o 
   2   0   4    16807.27    16465.78    359.46 o 
   3   0   4      421.46      429.21     19.50 o 
   4   0   4      332.93      295.92     25.36 o 
   5   0   4      156.24      138.51     17.18 o 
   6   0   4        5.49       -1.97     12.65 o 
   7   0   4       33.59       50.13     23.13 o 
   8   0   4       25.58       48.21     28.74 o 
  -8   1   4       29.89       53.30     13.63 o 
  -7   1   4        7.66       15.27     25.25 o 
  -6   1   4      907.17      890.98     42.89 o 
  -5   1   4     1005.21      947.03     34.71 o 
  -4   1   4      698.23      691.81     19.00 o 
  -3   1   4      134.05      124.53     13.09 o 
  -2   1   4       50.89       59.14      8.07 o 
  -1   1   4     1736.62     1724.38     20.36 o 
   0   1   4      781.75      753.77      7.80 o 
   1   1   4    21212.45    21153.91    258.04 o 
   2   1   4      446.17      431.20     13.97 o 
   3   1   4     3832.16     3730.09     47.40 o 
   4   1   4       99.75       77.22     22.65 o 
   5   1   4       12.09       -2.40     11.88 o 
   6   1   4      145.76      134.29     22.68 o 
   7   1   4        2.89        9.81     20.85 o 
   8   1   4       14.03       17.84     26.44 o 
  -8   2   4       43.71       42.97     12.21 o 
  -7   2   4        2.35       26.36     24.63 o 
  -6   2   4      428.04      438.79     32.29 o 
  -5   2   4      111.19       92.23     17.49 o 
  -4   2   4      329.73      301.00     19.77 o 
  -3   2   4       69.68       81.87      7.96 o 
  -2   2   4     1444.09     1479.33     27.09 o 
  -1   2   4     4927.87     4763.04     39.68 o 
   0   2   4     9510.72     9419.35     32.50 o 
   1   2   4     1225.97     1222.90     17.33 o 
   2   2   4      900.76      910.84     14.93 o 
   3   2   4      114.04       97.46     12.52 o 
   4   2   4       52.07       40.90     12.41 o 
   5   2   4        8.12       24.21     18.31 o 
   6   2   4       63.10       67.76     21.17 o 
   7   2   4       12.03       -6.54     16.88 o 
   8   2   4        4.15       -1.45     15.84 o 
  -8   3   4       34.49      -25.56     28.03 o 
  -7   3   4       19.66       20.71     26.06 o 
  -6   3   4       38.57       43.34     20.26 o 
  -5   3   4      494.85      520.71     30.60 o 
  -4   3   4      175.59      162.84     17.85 o 
  -3   3   4       56.48       73.60     12.08 o 
  -2   3   4      365.43      339.86     16.53 o 
  -1   3   4      473.77      464.42     24.45 o 
   0   3   4      113.11       85.89      6.22 o 
   1   3   4     3448.68     3490.53     50.18 o 
   2   3   4      117.96       95.59      8.72 o 
   3   3   4      362.41      382.11     18.83 o 
   4   3   4      352.57      325.38     30.17 o 
   5   3   4        0.90      -18.36     18.36 o 
   6   3   4       15.48       38.18     19.08 o 
   7   3   4       18.40       20.48     18.46 o 
  -8   4   4       50.99      126.35     40.70 o 
  -7   4   4       53.93       56.55     29.09 o 
  -6   4   4      358.53      320.66     36.55 o 
  -5   4   4        0.04       -1.95     14.46 o 
  -4   4   4      202.84      205.96     24.21 o 
  -3   4   4       47.97       25.99     14.68 o 
  -2   4   4      805.10      909.80     31.20 o 
  -1   4   4      824.96      917.39     24.87 o 
   0   4   4     1078.46     1193.85     75.30 o 
   1   4   4       21.14       54.95     16.44 o 
   2   4   4      412.10      462.40     37.65 o 
   3   4   4       11.49       18.82     14.98 o 
   4   4   4      121.80       89.46     22.03 o 
   5   4   4       61.07       78.83     20.47 o 
   6   4   4        0.85       12.01     17.51 o 
   7   4   4        0.98      -13.21     13.21 o 
  -7   5   4       27.86      -20.18     23.42 o 
  -6   5   4        0.01      -19.63     19.63 o 
  -5   5   4      109.25      134.71     26.39 o 
  -4   5   4       12.51       -4.98     12.43 o 
  -3   5   4        1.68        0.70     19.13 o 
  -2   5   4      146.49      152.55     17.86 o 
  -1   5   4       13.50       15.94      4.60 o 
   0   5   4        2.14        6.88      1.97 o 
   1   5   4       62.17       58.50     17.84 o 
   2   5   4       13.18       12.16     22.72 o 
   3   5   4       17.25      -18.21     22.12 o 
   4   5   4      154.62      205.76     24.30 o 
   5   5   4       77.84       92.04     18.20 o 
   6   5   4       10.46       15.72     13.96 o 
  -7   6   4        0.69       16.65     21.00 o 
  -6   6   4       13.94       33.21     17.82 o 
  -5   6   4       24.73       55.89     19.03 o 
  -4   6   4       16.49        0.00     14.79 o 
  -3   6   4       34.86       64.28     24.38 o 
  -2   6   4      101.73      128.87     30.38 o 
  -1   6   4        1.30      -16.08     16.08 o 
   0   6   4       10.85       37.45     16.33 o 
   1   6   4      238.94      265.51     38.96 o 
   2   6   4      298.04      333.75     34.25 o 
   3   6   4       15.02      -17.70     17.70 o 
   4   6   4        2.03        8.50     16.87 o 
   5   6   4       29.31       32.87     12.03 o 
   6   6   4       50.79       20.07     12.72 o 
  -6   7   4        5.66       13.96     16.28 o 
  -5   7   4        0.46       -5.13     12.98 o 
  -4   7   4       10.80       30.63     17.96 o 
  -3   7   4       38.24       11.46     19.99 o 
  -2   7   4      263.77      333.03     32.62 o 
  -1   7   4        6.82       27.87     24.02 o 
   0   7   4       19.96       -6.95     13.57 o 
   1   7   4       11.31       21.86     23.26 o 
   2   7   4       16.00       38.44     21.08 o 
   3   7   4        7.56       14.57     15.14 o 
   4   7   4       47.88       32.36     13.09 o 
   5   7   4       71.71       73.79     10.13 o 
  -4   8   4        0.13       20.30     11.99 o 
  -3   8   4       30.97       10.93     13.10 o 
  -2   8   4        4.20       17.99     13.65 o 
  -1   8   4        9.02       22.52     14.92 o 
   0   8   4       15.36       -5.19      9.98 o 
   1   8   4       18.18       15.61      5.00 o 
   2   8   4       42.19       39.92     10.36 o 
   3   8   4        9.36        9.98      9.50 o 
  -2   9   4        0.10       12.86      8.65 o 
  -1   9   4        5.00       -1.67      6.69 o 
   0   9   4        9.87        2.70      5.61 o 
   0  -9   5       39.33       15.43      9.81 o 
   1  -9   5        2.14       12.73      7.45 o 
   2  -9   5        0.03        8.17      9.07 o 
  -3  -8   5        0.28        4.37      9.04 o 
  -2  -8   5       26.52        5.47     11.52 o 
  -1  -8   5        6.29       -5.60      9.69 o 
   0  -8   5       13.63       13.25     10.32 o 
   1  -8   5       49.82       46.51     14.62 o 
   2  -8   5        1.05        9.14     14.30 o 
   3  -8   5       52.81       51.10     15.09 o 
   4  -8   5        0.01       20.45     12.69 o 
  -5  -7   5        3.49       -4.54      8.50 o 
  -4  -7   5        0.68        1.82      0.20 o 
  -3  -7   5        0.15       10.02     12.63 o 
  -2  -7   5       64.03       54.08     17.62 o 
  -1  -7   5       72.31       73.52     21.45 o 
   0  -7   5      188.21      197.16     21.36 o 
   1  -7   5       51.20       48.22     21.02 o 
   2  -7   5       27.59       29.17     18.77 o 
   3  -7   5       19.20       23.32     16.45 o 
   4  -7   5        6.45       -9.70     12.74 o 
   5  -7   5        6.42       -4.46     14.60 o 
   6  -7   5        4.66       18.55     18.55 o 
  -6  -6   5        0.53       -9.60      9.60 o 
  -5  -6   5       52.99       12.32     18.49 o 
  -4  -6   5       98.23       50.01     24.09 o 
  -3  -6   5       28.73       18.99     23.54 o 
  -2  -6   5      572.98      576.10     41.95 o 
  -1  -6   5      159.21      164.03     28.55 o 
   0  -6   5       14.16      -10.63     11.96 o 
   1  -6   5       10.49       41.65     18.41 o 
   2  -6   5       91.79      105.17     22.92 o 
   3  -6   5      121.57      120.30     20.90 o 
   4  -6   5       22.34       44.72     17.51 o 
   5  -6   5        3.65      -14.18     15.39 o 
   6  -6   5       43.83       53.57     21.17 o 
  -6  -5   5        8.41       28.55     18.42 o 
  -5  -5   5        0.18       21.73     20.53 o 
  -4  -5   5        0.32       16.27     20.50 o 
  -3  -5   5       36.57       14.89     22.08 o 
  -2  -5   5       13.50        8.71      2.47 o 
  -1  -5   5      343.77      357.73     29.72 o 
   0  -5   5      154.46      126.01     17.45 o 
   1  -5   5       22.99       -1.62     10.59 o 
   2  -5   5       30.14       15.30     12.32 o 
   3  -5   5      180.90      170.85     20.32 o 
   4  -5   5      158.31      224.41     24.05 o 
   5  -5   5       26.11        0.00     15.36 o 
   6  -5   5        0.14        1.62     20.11 o 
   7  -5   5       20.50       72.53     24.35 o 
  -7  -4   5        8.55      -15.77     15.77 o 
  -6  -4   5       34.71       61.30     23.17 o 
  -5  -4   5      101.06      117.78     25.95 o 
  -4  -4   5      231.45      302.01     30.41 o 
  -3  -4   5      762.85      836.06     38.55 o 
  -2  -4   5       25.34       44.24     19.73 o 
  -1  -4   5       40.05       60.33     12.35 o 
   0  -4   5      808.48      920.34     30.48 o 
   1  -4   5       67.30       73.44     13.54 o 
   2  -4   5      386.52      391.49     21.60 o 
   3  -4   5       13.81       23.21     13.92 o 
   4  -4   5      710.03      770.03     33.47 o 
   5  -4   5       30.66       34.39     14.47 o 
   6  -4   5        8.58       34.47     19.03 o 
   7  -4   5       37.86       63.51     25.72 o 
   8  -4   5        8.49      -31.73     33.15 o 
  -8  -3   5       52.81       40.69     25.94 o 
  -7  -3   5       29.91       12.05     25.44 o 
  -6  -3   5      198.16      257.00     29.74 o 
  -5  -3   5        0.38        0.49     18.01 o 
  -4  -3   5      132.21      101.31     23.04 o 
  -3  -3   5       63.01      103.55     17.34 o 
  -2  -3   5      544.12      572.50     24.00 o 
  -1  -3   5      877.22      860.21     30.06 o 
   0  -3   5       64.46       63.40      6.15 o 
   1  -3   5      739.60      633.71     19.53 o 
   2  -3   5       16.29       33.15      7.67 o 
   3  -3   5      119.21      123.51     16.54 o 
   4  -3   5      154.84      158.30     19.61 o 
   5  -3   5        9.47       19.33     15.04 o 
   6  -3   5       91.24       63.81     21.60 o 
   7  -3   5       11.79       12.95     23.09 o 
   8  -3   5        0.62       26.64     34.55 o 
  -8  -2   5       19.44      -23.11     23.11 o 
  -7  -2   5       63.63       16.26     26.74 o 
  -6  -2   5       11.69       12.80      3.66 o 
  -5  -2   5       11.31       10.31      2.91 o 
  -4  -2   5      125.30      110.04     21.16 o 
  -3  -2   5        6.38        4.14     10.98 o 
  -2  -2   5    15216.26    14723.23     98.26 o 
  -1  -2   5      295.85      275.66     13.35 o 
   0  -2   5     1864.88     1809.92     18.62 o 
   1  -2   5       41.76       31.60      5.44 o 
   2  -2   5        4.76       -0.99      5.17 o 
   3  -2   5      145.02      151.58      6.84 o 
   4  -2   5       64.85       74.38     13.51 o 
   5  -2   5        7.83        3.62      1.02 o 
   6  -2   5       84.61       64.54     19.30 o 
   7  -2   5        0.74       25.55     19.72 o 
   8  -2   5       41.51       60.79     32.27 o 
  -8  -1   5       29.64       -1.67     23.28 o 
  -7  -1   5        0.32        8.95     24.99 o 
  -6  -1   5      694.03      688.11     43.77 o 
  -5  -1   5      232.15      230.79     23.75 o 
  -4  -1   5       52.18       22.45     13.29 o 
  -3  -1   5      483.75      475.92     16.59 o 
  -2  -1   5        1.71       10.81      5.47 o 
  -1  -1   5      728.77      732.56     23.27 o 
   0  -1   5        5.93        6.17      1.93 o 
   1  -1   5      703.98      639.27     12.78 o 
   2  -1   5       21.20       28.94      8.69 o 
   3  -1   5     1475.79     1430.12     32.49 o 
   4  -1   5      295.70      316.14     23.08 o 
   5  -1   5        5.26        0.21     14.37 o 
   6  -1   5      229.32      249.05     22.81 o 
   7  -1   5        2.43      -14.09     14.09 o 
   8  -1   5       75.20      112.41     32.03 o 
  -8   0   5       51.47       16.80     32.13 o 
  -7   0   5       96.88       60.76     26.21 o 
  -6   0   5      340.22      281.24     32.25 o 
  -5   0   5      322.37      300.83     32.05 o 
  -4   0   5      153.85      133.95     22.60 o 
  -3   0   5       73.14       82.09     10.66 o 
  -2   0   5       88.60      107.12     10.85 o 
  -1   0   5      946.10      881.32     13.25 o 
   0   0   5     4140.17     3891.13     47.47 o 
   1   0   5      355.76      345.19     10.25 o 
   2   0   5     7486.58     8030.28     50.89 o 
   3   0   5      376.42      416.30     18.60 o 
   4   0   5      216.05      218.96     24.36 o 
   5   0   5       96.66      101.39     19.76 o 
   6   0   5       18.32       -2.95     13.90 o 
   7   0   5       50.47       61.25     20.21 o 
   8   0   5       16.51      -19.47     25.96 o 
  -8   1   5       29.91       35.32     33.97 o 
  -7   1   5       80.50       93.30     27.76 o 
  -6   1   5      281.15      317.52     32.15 o 
  -5   1   5       49.44       36.77     10.79 o 
  -4   1   5       14.05        0.70     11.86 o 
  -3   1   5      115.04      115.41     11.96 o 
  -2   1   5      372.79      337.89      8.07 o 
  -1   1   5       53.72       56.65      7.87 o 
   0   1   5       80.05       56.10      9.32 o 
   1   1   5     2934.51     2792.35     31.44 o 
   2   1   5      765.39      788.35     16.71 o 
   3   1   5      613.39      637.99     31.28 o 
   4   1   5      858.96      851.78     24.70 o 
   5   1   5       19.98       21.00     13.25 o 
   6   1   5       15.04       19.35     18.02 o 
   7   1   5       28.67       45.27     18.90 o 
   8   1   5        0.13       -6.37     19.23 o 
  -8   2   5       19.11      -18.15     25.41 o 
  -7   2   5       83.43       57.23     29.09 o 
  -6   2   5        9.08       -7.74     15.19 o 
  -5   2   5     1278.42     1286.93     39.60 o 
  -4   2   5      131.23      129.35     15.28 o 
  -3   2   5      120.70      141.45      9.45 o 
  -2   2   5       67.55       56.32      7.89 o 
  -1   2   5      567.69      513.12     14.54 o 
   0   2   5      622.84      621.44     16.06 o 
   1   2   5     1285.90     1173.08     20.86 o 
   2   2   5       79.96       65.27      6.42 o 
   3   2   5     1022.48     1007.66     27.73 o 
   4   2   5        0.09       20.35     14.50 o 
   5   2   5      144.78      112.72     21.46 o 
   6   2   5        3.00       13.93     19.59 o 
   7   2   5       60.61       75.59     24.10 o 
   8   2   5       54.94       40.21     21.33 o 
  -8   3   5       15.28       56.53     31.88 o 
  -7   3   5       89.85       99.12     30.44 o 
  -6   3   5      135.57      159.00     27.50 o 
  -5   3   5       14.24       -3.29     13.14 o 
  -4   3   5      115.49      103.25     14.33 o 
  -3   3   5      605.70      592.10     26.99 o 
  -2   3   5      307.86      334.70     13.47 o 
  -1   3   5     1355.59     1338.09     20.09 o 
   0   3   5       53.65       67.46      5.26 o 
   1   3   5       26.82       26.07      9.74 o 
   2   3   5       94.16       68.94     10.12 o 
   3   3   5      131.50      127.88     12.36 o 
   4   3   5       40.08       40.76     11.94 o 
   5   3   5       11.66       28.55     19.30 o 
   6   3   5        7.11       19.93     18.16 o 
   7   3   5       27.62        8.47     19.64 o 
  -8   4   5      135.38      129.70     41.49 o 
  -7   4   5       77.22       54.95     29.28 o 
  -6   4   5      145.55      125.09     29.62 o 
  -5   4   5      690.61      686.91     38.99 o 
  -4   4   5        9.59        5.95      1.76 o 
  -3   4   5      212.62      186.69     18.05 o 
  -2   4   5       42.24       31.93      9.13 o 
  -1   4   5     1539.64     1541.79     35.50 o 
   0   4   5      122.32      115.48     10.02 o 
   1   4   5      222.10      291.77     26.81 o 
   2   4   5     1052.27     1093.95     55.86 o 
   3   4   5      144.56      156.96     20.42 o 
   4   4   5        4.55       24.82     18.12 o 
   5   4   5       43.18       64.28     19.85 o 
   6   4   5       15.36       11.56     17.64 o 
   7   4   5        0.57       16.09     15.06 o 
  -7   5   5        2.92       -3.06     20.76 o 
  -6   5   5      279.55      312.26     34.63 o 
  -5   5   5        0.29       26.96     21.34 o 
  -4   5   5        3.47       -3.96     12.92 o 
  -3   5   5       36.71       18.61     15.61 o 
  -2   5   5       34.74       30.93      8.74 o 
  -1   5   5       30.80       37.67     10.58 o 
   0   5   5      120.98      125.35     32.37 o 
   1   5   5     1305.85     1424.93     62.36 o 
   2   5   5        0.28        0.71     24.16 o 
   3   5   5       37.50       30.62      9.15 o 
   4   5   5      154.63      127.59     24.58 o 
   5   5   5       12.16        5.70     17.23 o 
   6   5   5        2.33      -13.77     13.77 o 
  -7   6   5        9.69      -15.30     17.43 o 
  -6   6   5        0.65      -13.78     16.80 o 
  -5   6   5      195.55      140.94     25.19 o 
  -4   6   5       46.50       15.09     22.07 o 
  -3   6   5      296.94      279.21     31.47 o 
  -2   6   5        8.66       53.24     23.87 o 
  -1   6   5        3.56       14.18     22.98 o 
   0   6   5       28.53       10.72     24.34 o 
   1   6   5       37.66       68.54     30.31 o 
   2   6   5      100.68      131.94     32.20 o 
   3   6   5        7.39        9.29     22.31 o 
   4   6   5        0.27       -1.02     14.42 o 
   5   6   5       75.83       51.57     13.25 o 
   6   6   5        2.24        0.70      9.22 o 
  -6   7   5       15.30       13.72     15.32 o 
  -5   7   5        3.86      -14.03     14.03 o 
  -4   7   5        0.96        6.88     18.03 o 
  -3   7   5        3.17       18.44     17.82 o 
  -2   7   5      347.94      400.43     33.65 o 
  -1   7   5        1.83       -2.32     15.16 o 
   0   7   5       46.72       88.61     25.69 o 
   1   7   5       42.78       43.62     20.80 o 
   2   7   5       58.94       62.15     21.18 o 
   3   7   5        1.55       20.71     14.45 o 
   4   7   5       17.55       21.98     11.36 o 
   5   7   5       76.32       68.98      9.16 o 
  -4   8   5        4.97       13.59     11.20 o 
  -3   8   5       39.78       33.28     14.65 o 
  -2   8   5       18.02       14.25     15.02 o 
  -1   8   5       59.06       56.89     17.31 o 
   0   8   5        0.20       11.06      9.18 o 
   1   8   5        6.38        0.98     13.08 o 
   2   8   5        0.00        2.43     10.54 o 
   3   8   5        1.76       12.66      8.95 o 
  -2   9   5        6.49       -4.42      7.24 o 
  -1   9   5        5.38       14.43      8.14 o 
   0   9   5       14.80       14.56      4.33 o 
   0  -9   6       63.55       59.15      7.48 o 
   1  -9   6        8.78       -5.45      7.65 o 
  -3  -8   6        9.02       14.48      8.00 o 
  -2  -8   6        1.40       -2.12      8.43 o 
  -1  -8   6        8.71        3.93     12.02 o 
   0  -8   6       12.43       36.17      9.21 o 
   1  -8   6       37.33       35.37     14.14 o 
   2  -8   6       22.81        7.80     13.70 o 
   3  -8   6        0.13       -6.11     10.90 o 
   4  -8   6        4.56        5.64     13.53 o 
  -5  -7   6        3.06       12.07     10.43 o 
  -4  -7   6       21.68       15.46     14.15 o 
  -3  -7   6        3.32      -12.43     12.43 o 
  -2  -7   6       15.70       -7.08     13.69 o 
  -1  -7   6        4.72        9.12     16.92 o 
   0  -7   6       32.36       22.71     14.57 o 
   1  -7   6       99.17      147.75     21.22 o 
   2  -7   6      122.03      104.07     19.23 o 
   3  -7   6        2.90        0.00     13.22 o 
   4  -7   6       23.51       26.02     18.73 o 
   5  -7   6       17.62       22.92     17.35 o 
  -6  -6   6       42.62       44.22     10.30 o 
  -5  -6   6        3.23       -5.34     12.06 o 
  -4  -6   6       52.58       44.28     19.56 o 
  -3  -6   6       17.78       35.44     20.60 o 
  -2  -6   6       49.57       82.74     21.64 o 
  -1  -6   6      656.86      683.58     47.49 o 
   0  -6   6      524.20      422.25     29.49 o 
   1  -6   6      258.07      278.12     30.82 o 
   2  -6   6       69.27       51.64     17.22 o 
   3  -6   6        8.51        1.26     16.74 o 
   4  -6   6       12.54        0.00     13.91 o 
   5  -6   6      122.77      127.25     25.19 o 
   6  -6   6       24.40        7.02     25.18 o 
  -6  -5   6       41.75       54.30     16.81 o 
  -5  -5   6        1.11       12.16     20.13 o 
  -4  -5   6       21.44       37.50     20.26 o 
  -3  -5   6       13.76       20.54     23.86 o 
  -2  -5   6      368.39      343.18     25.97 o 
  -1  -5   6       13.78        5.92     15.32 o 
   0  -5   6      509.06      462.28     19.71 o 
   1  -5   6        0.37       24.42     12.94 o 
   2  -5   6       38.07       48.98     14.88 o 
   3  -5   6      137.44      119.89     18.44 o 
   4  -5   6        3.01        1.22     15.02 o 
   5  -5   6       26.17       19.44     21.51 o 
   6  -5   6        0.07       20.22     18.89 o 
   7  -5   6        0.04       17.94     24.17 o 
  -7  -4   6        2.38      -15.41     15.41 o 
  -6  -4   6       21.97      -10.65     14.64 o 
  -5  -4   6      105.99      114.53     27.31 o 
  -4  -4   6        0.26       32.07     22.15 o 
  -3  -4   6      530.50      531.42     32.85 o 
  -2  -4   6       79.32       58.13     19.53 o 
  -1  -4   6      268.45      233.48     16.50 o 
   0  -4   6       17.17       34.96      7.34 o 
   1  -4   6     1172.06     1049.08     30.17 o 
   2  -4   6      629.07      634.21     25.65 o 
   3  -4   6        8.58        8.36     11.10 o 
   4  -4   6       16.33       -3.94     10.67 o 
   5  -4   6       22.93       16.54     16.80 o 
   6  -4   6       33.37       30.12     22.59 o 
   7  -4   6        0.31       29.09     23.54 o 
  -8  -3   6       58.09       68.70     23.66 o 
  -7  -3   6      104.34       83.41     26.86 o 
  -6  -3   6      122.80      106.12     25.97 o 
  -5  -3   6        0.50        3.01     19.79 o 
  -4  -3   6       30.32       26.26     17.40 o 
  -3  -3   6      620.69      676.01     32.16 o 
  -2  -3   6      474.43      476.78     22.74 o 
  -1  -3   6     1282.98     1316.34     18.70 o 
   0  -3   6      361.09      318.86     19.38 o 
   1  -3   6       76.11       77.13     10.06 o 
   2  -3   6      133.06      125.41      8.71 o 
   3  -3   6      188.72      181.58     19.98 o 
   4  -3   6       23.95        9.70     11.97 o 
   5  -3   6      317.45      336.72     26.09 o 
   6  -3   6       43.40       54.72     17.22 o 
   7  -3   6       30.19       26.22     25.23 o 
   8  -3   6       23.96       24.82      7.02 o 
  -8  -2   6       37.27       28.81     30.84 o 
  -7  -2   6       41.29       14.58     26.27 o 
  -6  -2   6        0.02        1.52     22.60 o 
  -5  -2   6      370.28      355.69     28.62 o 
  -4  -2   6       47.51       31.68     16.75 o 
  -3  -2   6      572.29      584.29     26.95 o 
  -2  -2   6       75.91      115.51     13.05 o 
  -1  -2   6      164.89      172.80     12.43 o 
   0  -2   6      691.81      708.06     16.34 o 
   1  -2   6      393.59      378.65     10.70 o 
   2  -2   6      266.90      272.60     10.68 o 
   3  -2   6       18.41       24.63      7.42 o 
   4  -2   6      425.84      396.83     22.10 o 
   5  -2   6        5.75        8.26     11.83 o 
   6  -2   6        0.87        4.87     16.11 o 
   7  -2   6        1.45      -18.17     18.96 o 
   8  -2   6        0.33        1.35      0.36 o 
  -8  -1   6      118.51      118.14     29.19 o 
  -7  -1   6       58.89       43.32     27.57 o 
  -6  -1   6      139.34      184.70     27.77 o 
  -5  -1   6        8.36      -12.07     12.61 o 
  -4  -1   6      327.73      361.31     22.26 o 
  -3  -1   6      338.25      299.20     17.27 o 
  -2  -1   6      660.17      666.32     23.49 o 
  -1  -1   6     2087.40     2281.25     27.47 o 
   0  -1   6        4.49        0.81      4.93 o 
   1  -1   6     2005.16     1984.92     27.21 o 
   2  -1   6      593.61      558.40     11.92 o 
   3  -1   6       11.40       18.19      8.59 o 
   4  -1   6      601.76      604.63     20.58 o 
   5  -1   6       29.12       24.82     12.35 o 
   6  -1   6       14.51       42.54     15.63 o 
   7  -1   6        3.24      -14.64     18.54 o 
   8  -1   6       16.88       43.52     33.03 o 
  -8   0   6       23.89       19.57     35.65 o 
  -7   0   6        0.01       -1.25     19.89 o 
  -6   0   6      215.91      209.45     37.33 o 
  -5   0   6        7.00       -4.40     11.25 o 
  -4   0   6      257.53      278.61     17.12 o 
  -3   0   6       10.03       12.61      4.09 o 
  -2   0   6     2515.87     2422.04     38.15 o 
  -1   0   6      966.88      911.32     13.11 o 
   0   0   6     1143.78     1002.67     59.20 o 
   1   0   6      593.61      518.54     10.13 o 
   2   0   6      285.54      265.96     10.42 o 
   3   0   6     1203.46     1227.70     32.27 o 
   4   0   6     4495.48     4484.39     61.72 o 
   5   0   6      216.37      223.73     22.04 o 
   6   0   6       85.28      107.50     22.88 o 
   7   0   6        1.99       -4.01     16.68 o 
   8   0   6        2.38      -17.93     23.73 o 
  -8   1   6       73.97       48.87     39.87 o 
  -7   1   6        4.61       43.93     24.48 o 
  -6   1   6      378.24      366.66     31.30 o 
  -5   1   6     1706.47     1679.29     53.87 o 
  -4   1   6      253.12      265.66     16.12 o 
  -3   1   6     1645.34     1751.36     36.74 o 
  -2   1   6      134.38      104.96      9.20 o 
  -1   1   6     1226.50     1288.17     18.63 o 
   0   1   6       92.81       69.08      3.21 o 
   1   1   6     1351.31     1309.52     21.23 o 
   2   1   6       30.35       40.60      7.03 o 
   3   1   6     1512.09     1569.40     43.67 o 
   4   1   6      178.57      182.94     14.60 o 
   5   1   6       60.22       89.17     16.56 o 
   6   1   6       20.69       12.90      4.07 o 
   7   1   6        0.57      -20.14     20.14 o 
   8   1   6       51.40       71.59     24.73 o 
  -8   2   6       24.04      -14.48     25.10 o 
  -7   2   6       31.61        9.14     29.18 o 
  -6   2   6      279.99      265.83     28.62 o 
  -5   2   6       66.48       73.08     20.49 o 
  -4   2   6        1.36        4.58     10.93 o 
  -3   2   6      711.61      672.42     13.56 o 
  -2   2   6     1497.91     1530.21     27.13 o 
  -1   2   6      311.70      328.60     13.03 o 
   0   2   6       22.12       29.54      6.85 o 
   1   2   6      112.39      124.02     11.57 o 
   2   2   6       22.22       19.70      6.21 o 
   3   2   6        0.39        1.90      0.48 o 
   4   2   6       24.60       35.06      9.97 o 
   5   2   6       41.49       39.57     15.80 o 
   6   2   6        6.38       -6.97     14.83 o 
   7   2   6        0.37       -1.27     15.81 o 
   8   2   6       16.35      -10.83     19.64 o 
  -8   3   6      111.25       68.98     41.68 o 
  -7   3   6       26.15       -5.89     21.63 o 
  -6   3   6      164.96      137.36     29.39 o 
  -5   3   6      272.92      276.89     25.63 o 
  -4   3   6      158.16      120.95     15.75 o 
  -3   3   6      266.38      254.26     20.30 o 
  -2   3   6      126.99      122.34     13.08 o 
  -1   3   6      736.58      709.46     15.99 o 
   0   3   6        0.15        0.25      4.84 o 
   1   3   6       95.82       86.31      7.96 o 
   2   3   6      610.81      622.17     31.06 o 
   3   3   6       29.07       28.16     13.77 o 
   4   3   6      340.14      356.19     26.54 o 
   5   3   6      112.38      103.21     21.45 o 
   6   3   6        6.84       13.86     18.48 o 
   7   3   6        3.42        6.94     16.51 o 
  -8   4   6       12.42       34.88     38.31 o 
  -7   4   6      241.71      207.69     36.17 o 
  -6   4   6       55.62       35.33     28.08 o 
  -5   4   6     1568.39     1590.47     55.17 o 
  -4   4   6      524.82      507.34     32.23 o 
  -3   4   6        5.52       26.37     14.37 o 
  -2   4   6        3.95        3.99      1.05 o 
  -1   4   6     1396.19     1491.83     38.50 o 
   0   4   6       95.75       79.52      8.30 o 
   1   4   6        4.26        0.91     17.26 o 
   2   4   6      285.42      366.56     33.94 o 
   3   4   6       13.75       11.04      3.19 o 
   4   4   6        2.42        9.78     19.20 o 
   5   4   6        1.72       32.47     18.07 o 
   6   4   6        1.39      -16.71     16.71 o 
   7   4   6        1.05      -11.59     11.59 o 
  -7   5   6       13.96       14.36     28.41 o 
  -6   5   6      474.99      503.45     40.93 o 
  -5   5   6        9.65       52.82     21.88 o 
  -4   5   6        5.64       21.88     21.15 o 
  -3   5   6       52.59       24.09     15.20 o 
  -2   5   6      254.52      237.79     32.32 o 
  -1   5   6       84.30      104.04     23.77 o 
   0   5   6      102.61      106.44     20.82 o 
   1   5   6       15.10       -3.15     18.95 o 
   2   5   6        0.68       26.62     20.55 o 
   3   5   6      272.95      322.20     35.17 o 
   4   5   6       57.96       57.61     23.23 o 
   5   5   6        8.76        4.41     15.85 o 
   6   5   6       47.07       55.88     14.11 o 
  -6   6   6        0.00       -2.49     15.90 o 
  -5   6   6        7.75       20.13     23.01 o 
  -4   6   6        2.03        0.00     15.89 o 
  -3   6   6        0.73       27.16     22.12 o 
  -2   6   6       25.75        7.60     20.81 o 
  -1   6   6      241.70      273.13     37.93 o 
   0   6   6        2.87       -4.12     27.83 o 
   1   6   6       75.57       73.90     20.41 o 
   2   6   6       25.97       74.68     26.34 o 
   3   6   6        0.91        0.00     17.06 o 
   4   6   6       67.86       67.11     16.19 o 
   5   6   6        0.15      -11.43     11.43 o 
  -6   7   6       51.91       48.20     12.56 o 
  -5   7   6        0.29       -8.07     12.45 o 
  -4   7   6       17.76       17.57     16.25 o 
  -3   7   6       35.14       16.74     19.40 o 
  -2   7   6      104.92      136.28     27.89 o 
  -1   7   6       14.67        1.53     22.19 o 
   0   7   6        7.69       -5.01     11.53 o 
   1   7   6       34.09        2.71     22.99 o 
   2   7   6        3.68       18.00     16.02 o 
   3   7   6       28.32       54.65     14.06 o 
   4   7   6        1.57       -9.77      9.77 o 
  -4   8   6        3.69       -2.32      9.47 o 
  -3   8   6        7.17       18.85     13.29 o 
  -2   8   6        9.51        2.15     15.05 o 
  -1   8   6        4.63       30.71     13.42 o 
   0   8   6        4.95       14.07      9.28 o 
   1   8   6        0.04       -9.12      9.41 o 
   2   8   6       11.05        1.59     10.65 o 
   3   8   6       17.04        2.07      8.99 o 
  -1   9   6        0.00       -1.56      6.85 o 
   0   9   6        0.93        1.09     10.47 o 
   0  -9   7        0.31       -7.87      7.87 o 
   1  -9   7        3.27       -8.37      8.37 o 
  -3  -8   7        6.22       11.33      7.99 o 
  -2  -8   7       25.73       40.81      9.93 o 
  -1  -8   7       63.82       48.93     15.56 o 
   0  -8   7       37.86       28.33      9.86 o 
   1  -8   7        0.76       -2.60     10.41 o 
   2  -8   7        1.62       12.01     13.34 o 
   3  -8   7        3.07       -4.39     10.75 o 
   4  -8   7        0.97       17.98     11.96 o 
  -4  -7   7        1.92       11.56     13.37 o 
  -3  -7   7        1.16       10.50     13.07 o 
  -2  -7   7       57.35       49.09     18.38 o 
  -1  -7   7        0.10        2.42     16.19 o 
   0  -7   7        5.44       20.93     13.92 o 
   1  -7   7      124.99      137.55     24.38 o 
   2  -7   7       45.22       35.55     19.74 o 
   3  -7   7       74.77       93.86     20.65 o 
   4  -7   7        4.66       36.59     15.43 o 
   5  -7   7        0.07        5.78     17.44 o 
  -6  -6   7       13.02        8.17     13.56 o 
  -5  -6   7       11.40      -13.84     13.84 o 
  -4  -6   7        0.73       -5.14     16.81 o 
  -3  -6   7       41.14       34.54      9.01 o 
  -2  -6   7       21.70       63.22     17.62 o 
  -1  -6   7      760.99      797.23     45.11 o 
   0  -6   7     1521.56     1612.33    108.72 o 
   1  -6   7       35.84       78.27     20.34 o 
   2  -6   7       48.67       96.05     19.56 o 
   3  -6   7       39.68       32.42     16.28 o 
   4  -6   7       20.29       38.31     18.81 o 
   5  -6   7        0.53      -17.66     17.66 o 
   6  -6   7        7.10       -1.39     19.28 o 
  -6  -5   7        2.05        9.41     17.51 o 
  -5  -5   7        2.11       17.77     18.16 o 
  -4  -5   7       15.62       16.96      4.96 o 
  -3  -5   7        7.20       20.38     20.21 o 
  -2  -5   7       48.17       20.99     20.49 o 
  -1  -5   7       28.74       41.10     15.63 o 
   0  -5   7       19.66       24.56      7.20 o 
   1  -5   7       67.06       61.66     12.47 o 
   2  -5   7       37.61       16.99     12.42 o 
   3  -5   7      137.97      129.60     19.01 o 
   4  -5   7        4.55        5.90     15.96 o 
   5  -5   7       58.83      101.02     21.44 o 
   6  -5   7        3.41      -17.39     17.39 o 
   7  -5   7       42.30       85.27     29.37 o 
  -7  -4   7        7.88      -16.28     16.28 o 
  -6  -4   7        8.55       20.75     19.30 o 
  -5  -4   7       54.60       50.69     23.97 o 
  -4  -4   7      221.97      237.38     31.28 o 
  -3  -4   7        1.83        2.59      0.42 o 
  -2  -4   7        4.00       35.11     17.78 o 
  -1  -4   7       19.97        8.02     10.23 o 
   0  -4   7      359.28      364.04     13.87 o 
   1  -4   7      317.59      318.70     15.46 o 
   2  -4   7      630.84      624.42     26.67 o 
   3  -4   7       78.78       94.09     15.00 o 
   4  -4   7       14.09       28.40     13.88 o 
   5  -4   7       60.81       38.06     17.84 o 
   6  -4   7       11.79       -6.12     15.44 o 
   7  -4   7       18.40       40.49     24.04 o 
  -7  -3   7      183.97      145.05     30.78 o 
  -6  -3   7      136.37      213.66     31.63 o 
  -5  -3   7        0.01       17.45     21.18 o 
  -4  -3   7       50.54       68.98     22.92 o 
  -3  -3   7        7.33        3.16      0.96 o 
  -2  -3   7      120.55      110.86     20.63 o 
  -1  -3   7     2006.08     1990.96     26.46 o 
   0  -3   7      341.81      350.56     10.58 o 
   1  -3   7     1717.86     1697.60     29.22 o 
   2  -3   7      178.76      168.14     10.64 o 
   3  -3   7     1127.02     1127.44     31.35 o 
   4  -3   7        9.70       -9.06      9.06 o 
   5  -3   7      675.43      689.66     32.50 o 
   6  -3   7       10.33       -8.80     14.66 o 
   7  -3   7        1.99        9.62     22.95 o 
   8  -3   7       10.99      -33.57     33.57 o 
  -8  -2   7      426.44      344.40     41.73 o 
  -7  -2   7       24.71       -2.73     21.39 o 
  -6  -2   7      236.26      237.37     31.10 o 
  -5  -2   7      202.67      202.43     23.03 o 
  -4  -2   7       41.76       50.23     13.95 o 
  -3  -2   7       35.86       35.89     10.52 o 
  -2  -2   7      811.41      830.15     14.69 o 
  -1  -2   7      176.85      173.32     13.96 o 
   0  -2   7     4677.38     4642.87     90.79 o 
   1  -2   7        2.34        6.71      5.43 o 
   2  -2   7      452.53      447.72     14.91 o 
   3  -2   7      107.92       96.49      7.32 o 
   4  -2   7       79.74       67.95     11.63 o 
   5  -2   7       55.12       63.45     12.80 o 
   6  -2   7       12.94       11.14     16.99 o 
   7  -2   7       27.57       29.69     19.53 o 
   8  -2   7        0.03       66.83     30.46 o 
  -8  -1   7       77.74        2.39     37.23 o 
  -7  -1   7       12.92       12.80     27.80 o 
  -6  -1   7      113.39      135.74     24.47 o 
  -5  -1   7      652.27      654.15     33.51 o 
  -4  -1   7       57.30       50.07     13.43 o 
  -3  -1   7      425.34      385.56     19.34 o 
  -2  -1   7        7.30        9.97      2.89 o 
  -1  -1   7     1945.06     1953.91     29.91 o 
   0  -1   7        0.22        0.67      3.98 o 
   1  -1   7    11128.75    10666.62     60.11 o 
   2  -1   7      182.82      168.88      6.59 o 
   3  -1   7       45.17       65.34      9.97 o 
   4  -1   7      180.61      143.76     14.46 o 
   5  -1   7        6.28       33.85     14.32 o 
   6  -1   7      310.24      317.35     23.57 o 
   7  -1   7        2.78       29.68     20.57 o 
   8  -1   7       52.43       24.68     37.51 o 
  -8   0   7       67.70        7.49     38.56 o 
  -7   0   7        0.24        1.76     27.48 o 
  -6   0   7      648.58      662.63     33.87 o 
  -5   0   7        8.93       -4.51     10.56 o 
  -4   0   7      847.00      804.49     36.74 o 
  -3   0   7       98.36       84.68     12.31 o 
  -2   0   7     3007.47     3064.05     39.64 o 
  -1   0   7      224.02      190.81      5.55 o 
   0   0   7     3712.34     3534.54    468.68 o 
   1   0   7      174.04      174.81      8.33 o 
   2   0   7     1579.74     1506.64     28.36 o 
   3   0   7     1089.17     1051.78     24.34 o 
   4   0   7     3997.47     4189.64     63.69 o 
   5   0   7      100.30      113.98     18.61 o 
   6   0   7        2.99       25.39     16.42 o 
   7   0   7        1.55        4.79     24.28 o 
   8   0   7       18.34       37.21     27.87 o 
  -8   1   7       67.97       47.43     39.89 o 
  -7   1   7       61.94       26.94     26.94 o 
  -6   1   7      255.58      204.20     27.72 o 
  -5   1   7     1642.96     1743.75     41.34 o 
  -4   1   7      269.04      228.07     17.58 o 
  -3   1   7     2448.44     2454.74     41.03 o 
  -2   1   7      121.45      141.53     10.07 o 
  -1   1   7      276.07      283.99     11.27 o 
   0   1   7      293.57      321.68     24.45 o 
   1   1   7      349.49      328.92     13.98 o 
   2   1   7      166.99      127.03      9.42 o 
   3   1   7     2773.80     2838.94     36.60 o 
   4   1   7      288.10      235.70     18.74 o 
   5   1   7      207.32      175.53     21.68 o 
   6   1   7        0.64       24.43     15.80 o 
   7   1   7       10.54       30.23     20.31 o 
   8   1   7        0.33      -19.01     19.01 o 
  -8   2   7       13.99       66.82     35.60 o 
  -7   2   7       91.97       93.10     27.04 o 
  -6   2   7      121.01      131.77     26.44 o 
  -5   2   7      357.49      406.63     26.54 o 
  -4   2   7        2.61        1.68      0.46 o 
  -3   2   7      421.54      423.69     14.13 o 
  -2   2   7      243.37      218.59     14.43 o 
  -1   2   7     1727.14     1531.11     30.74 o 
   0   2   7      491.30      489.32     12.81 o 
   1   2   7      111.17      102.34      9.96 o 
   2   2   7      389.89      423.62     18.43 o 
   3   2   7      240.16      244.51     20.01 o 
   4   2   7      202.67      188.52     19.81 o 
   5   2   7      140.05      185.38     22.36 o 
   6   2   7        7.19        4.63      0.57 o 
   7   2   7        0.40       27.31     19.69 o 
   8   2   7        1.00      -18.22     18.22 o 
  -8   3   7       32.41      102.31     41.60 o 
  -7   3   7        0.91      -22.79     22.79 o 
  -6   3   7      201.52      178.88     30.17 o 
  -5   3   7      530.84      516.64     32.42 o 
  -4   3   7       13.77       20.34     14.09 o 
  -3   3   7        1.32       -8.77      8.77 o 
  -2   3   7     1383.44     1369.26     35.36 o 
  -1   3   7     2350.40     2359.17     30.62 o 
   0   3   7      171.25      183.33     11.06 o 
   1   3   7       22.97       11.04     10.24 o 
   2   3   7      119.35      126.44     14.69 o 
   3   3   7      123.98      153.39     26.99 o 
   4   3   7       64.41       80.01     21.20 o 
   5   3   7        2.09      -11.49     16.43 o 
   6   3   7       23.12       18.86     18.16 o 
   7   3   7       18.48       29.38     18.46 o 
  -8   4   7       11.84       11.40      3.26 o 
  -7   4   7        0.28      -23.74     23.74 o 
  -6   4   7      144.22      142.14     28.46 o 
  -5   4   7      156.22      128.13     30.45 o 
  -4   4   7      185.25      205.01     25.30 o 
  -3   4   7      233.73      245.73     24.73 o 
  -2   4   7       73.35       72.40     17.07 o 
  -1   4   7      958.73      968.56     37.07 o 
   0   4   7     1164.42     1223.32     47.18 o 
   1   4   7        2.51        1.48      0.26 o 
   2   4   7      150.16      173.94     27.47 o 
   3   4   7       51.84       86.89     19.38 o 
   4   4   7      170.86      183.88     26.02 o 
   5   4   7       23.97       23.98     20.29 o 
   6   4   7        7.66       -3.24     14.94 o 
   7   4   7        0.92       -7.51     12.21 o 
  -7   5   7       35.90       57.23     27.34 o 
  -6   5   7      548.83      534.68     44.09 o 
  -5   5   7       37.76       56.46     25.66 o 
  -4   5   7      283.67      352.32     30.19 o 
  -3   5   7        4.76       24.57     17.34 o 
  -2   5   7       26.27       32.03      9.84 o 
  -1   5   7      242.36      261.01     29.59 o 
   0   5   7        0.86       22.54     14.88 o 
   1   5   7       42.08       20.54     21.47 o 
   2   5   7      128.05      115.74     31.33 o 
   3   5   7        1.09        0.95     23.89 o 
   4   5   7       83.31       97.90     23.91 o 
   5   5   7       44.11       24.38     16.63 o 
   6   5   7        0.42       -5.06     11.70 o 
  -6   6   7        2.45       -8.63     15.82 o 
  -5   6   7       95.39       46.09     24.65 o 
  -4   6   7        1.24       16.60     21.17 o 
  -3   6   7        0.43      -16.37     16.37 o 
  -2   6   7      253.24      297.71     34.46 o 
  -1   6   7        2.97       31.15     21.41 o 
   0   6   7       64.08       76.10     18.60 o 
   1   6   7      154.38      212.41     28.30 o 
   2   6   7        9.92      -11.26     17.55 o 
   3   6   7        0.00      -11.16     16.20 o 
   4   6   7       16.49       -6.50     14.97 o 
   5   6   7        1.44        1.58     11.36 o 
  -5   7   7        6.45       24.86     16.06 o 
  -4   7   7       73.47       49.20     19.81 o 
  -3   7   7        0.38       12.32     17.61 o 
  -2   7   7        0.27      -13.76     13.89 o 
  -1   7   7      170.37      149.34     26.36 o 
   0   7   7      147.98      192.72     20.71 o 
   1   7   7       20.88       23.66     18.39 o 
   2   7   7       26.95       24.34     15.91 o 
   3   7   7        5.47        2.06     14.08 o 
   4   7   7        5.09       -7.13      9.13 o 
  -4   8   7        2.11        2.99     12.54 o 
  -3   8   7       18.45       21.49      6.67 o 
  -2   8   7       15.66       21.70     14.41 o 
  -1   8   7        0.61        6.09     11.93 o 
   0   8   7        6.10       -1.93      7.70 o 
   1   8   7       11.89       -7.51      8.67 o 
   2   8   7       24.22       25.22      7.74 o 
   3   8   7        0.00       16.10      8.21 o 
  -3  -8   8        0.02        3.72      7.74 o 
  -2  -8   8        4.86        3.80      9.83 o 
  -1  -8   8        0.80       -0.77     11.11 o 
   0  -8   8        6.13       13.22      8.67 o 
   1  -8   8        0.54        5.25     11.62 o 
   2  -8   8       24.84       28.90     12.98 o 
   3  -8   8        4.36       19.57     13.30 o 
   4  -8   8       14.58       18.99     11.55 o 
  -4  -7   8       13.69       38.44     12.43 o 
  -3  -7   8        0.30      -12.70     12.70 o 
  -2  -7   8        0.26       -9.70     13.33 o 
  -1  -7   8        1.48        8.09     15.70 o 
   0  -7   8       13.90       16.53     13.49 o 
   1  -7   8        9.28       -4.21     15.03 o 
   2  -7   8       40.00       20.43     18.21 o 
   3  -7   8        4.52      -14.82     14.82 o 
   4  -7   8       34.23       60.24     17.18 o 
   5  -7   8        2.05       34.40     16.09 o 
  -5  -6   8       18.38       20.75     15.97 o 
  -4  -6   8      104.37       91.78     21.65 o 
  -3  -6   8        0.17        7.38     18.72 o 
  -2  -6   8        8.27       -2.29     16.46 o 
  -1  -6   8      158.45      164.15     25.39 o 
   0  -6   8      728.26      864.46     68.08 o 
   1  -6   8      923.28      979.06     45.56 o 
   2  -6   8       87.25       45.66     18.94 o 
   3  -6   8      166.76      223.87     25.73 o 
   4  -6   8       74.16      108.57     21.37 o 
   5  -6   8       10.36       43.87     18.03 o 
   6  -6   8        0.02       -2.95     17.40 o 
  -6  -5   8       42.32        2.66     19.73 o 
  -5  -5   8       15.11      -14.34     16.59 o 
  -4  -5   8       43.77       35.50     22.27 o 
  -3  -5   8       12.56       -4.55     16.42 o 
  -2  -5   8       32.78       68.44     17.57 o 
  -1  -5   8      251.92      284.82     23.77 o 
   0  -5   8       51.07       57.01      8.92 o 
   1  -5   8      365.62      370.45     30.77 o 
   2  -5   8        8.09        2.99     13.75 o 
   3  -5   8      122.15      103.20     18.77 o 
   4  -5   8        7.90       17.82     17.55 o 
   5  -5   8        0.48       22.25     15.79 o 
   6  -5   8        4.92       27.65     19.68 o 
   7  -5   8        0.84       31.01     28.09 o 
  -7  -4   8       21.61       27.08     21.47 o 
  -6  -4   8        7.79       11.12     21.72 o 
  -5  -4   8      198.41      243.48     28.94 o 
  -4  -4   8      196.24      192.93     33.97 o 
  -3  -4   8      106.19      106.99     23.37 o 
  -2  -4   8      258.97      267.44     20.93 o 
  -1  -4   8      256.18      298.28     18.54 o 
   0  -4   8      914.27      940.35     58.15 o 
   1  -4   8      148.16      132.10     16.05 o 
   2  -4   8       68.86       61.18     13.76 o 
   3  -4   8       89.56       92.66     12.18 o 
   4  -4   8      124.70      161.87     19.09 o 
   5  -4   8       87.43       87.23     19.96 o 
   6  -4   8        4.91      -11.47     16.04 o 
   7  -4   8       10.41       -3.64     23.41 o 
  -7  -3   8        2.21      -14.33     19.00 o 
  -6  -3   8       17.74       13.26     22.26 o 
  -5  -3   8       22.06       56.52     20.83 o 
  -4  -3   8       23.05        7.06     16.07 o 
  -3  -3   8       78.86       72.97     20.08 o 
  -2  -3   8       11.04       20.00      5.60 o 
  -1  -3   8     1162.12     1141.15     41.85 o 
   0  -3   8       74.16       53.73      6.14 o 
   1  -3   8        0.01        7.06      8.06 o 
   2  -3   8       32.67       19.22      7.57 o 
   3  -3   8        3.65       23.94     10.59 o 
   4  -3   8       37.63       34.45     12.71 o 
   5  -3   8      108.30       84.82     18.16 o 
   6  -3   8        6.81        2.67     17.74 o 
   7  -3   8      115.84      158.80     28.27 o 
   8  -3   8        6.10       71.16     36.60 o 
  -8  -2   8      421.11      409.61     41.14 o 
  -7  -2   8        0.21        1.81     26.37 o 
  -6  -2   8       30.78       43.99     24.25 o 
  -5  -2   8       86.00       94.93     20.90 o 
  -4  -2   8      554.32      579.14     32.89 o 
  -3  -2   8      601.68      539.88     24.74 o 
  -2  -2   8      203.48      212.31     28.04 o 
  -1  -2   8        2.31        0.20      9.36 o 
   0  -2   8      182.39      177.18      7.77 o 
   1  -2   8      374.90      328.62     11.93 o 
   2  -2   8     1817.69     1828.06     32.81 o 
   3  -2   8       36.68       17.44      8.06 o 
   4  -2   8       31.27       36.72     11.59 o 
   5  -2   8      201.62      176.75     19.94 o 
   6  -2   8       71.86       68.68     18.47 o 
   7  -2   8       24.65       -4.43     20.00 o 
   8  -2   8        2.78       14.52     36.09 o 
  -8  -1   8       84.40       62.22     39.93 o 
  -7  -1   8      119.95      175.47     30.93 o 
  -6  -1   8      298.80      333.23     34.10 o 
  -5  -1   8        5.40       27.77     17.88 o 
  -4  -1   8       13.69       11.69     13.82 o 
  -3  -1   8      333.67      339.58     22.43 o 
  -2  -1   8       67.52       58.38      7.85 o 
  -1  -1   8     5886.21     5905.56     54.51 o 
   0  -1   8       37.12       33.55      4.73 o 
   1  -1   8     3051.90     3247.33     32.94 o 
   2  -1   8       10.16       22.85      6.39 o 
   3  -1   8       96.02       69.72      9.64 o 
   4  -1   8        0.47       17.65     10.87 o 
   5  -1   8       88.84      116.13     16.91 o 
   6  -1   8       36.33       10.80     17.09 o 
   7  -1   8        0.17       -5.56     19.35 o 
   8  -1   8       23.87        7.46     31.83 o 
  -8   0   8       48.85       61.62     38.23 o 
  -7   0   8        7.05      -18.59     18.59 o 
  -6   0   8      100.10       69.46     23.20 o 
  -5   0   8      469.47      493.38     26.24 o 
  -4   0   8      321.12      287.37     20.69 o 
  -3   0   8      607.42      612.47     30.26 o 
  -2   0   8      236.03      213.45     12.92 o 
  -1   0   8        0.79        5.00      1.59 o 
   0   0   8     2729.33     2886.99    125.41 o 
   1   0   8      896.70      880.97     16.59 o 
   2   0   8        5.87       -2.47      7.39 o 
   3   0   8      853.42      820.22     25.74 o 
   4   0   8      967.32     1035.70     36.12 o 
   5   0   8       61.52       61.17     17.39 o 
   6   0   8       60.43       80.85     18.52 o 
   7   0   8        9.72       -4.20     18.92 o 
   8   0   8        0.08       -1.77     22.69 o 
  -8   1   8       31.26       67.90     39.01 o 
  -7   1   8       11.45       -1.46     18.21 o 
  -6   1   8      227.57      258.92     28.29 o 
  -5   1   8      375.54      433.27     23.65 o 
  -4   1   8     1045.41     1047.37     38.09 o 
  -3   1   8      302.13      235.32     17.10 o 
  -2   1   8     1097.23     1082.34     22.45 o 
  -1   1   8      731.78      675.84     19.51 o 
   0   1   8        6.80       -4.23     24.28 o 
   1   1   8      601.16      576.60     19.14 o 
   2   1   8      653.72      619.81     18.27 o 
   3   1   8      935.90      983.96     37.15 o 
   4   1   8      135.69      178.80     21.16 o 
   5   1   8      110.12      114.95     19.50 o 
   6   1   8       85.89       99.07     19.06 o 
   7   1   8       37.89       63.59     20.90 o 
   8   1   8       28.19       34.32     25.60 o 
  -8   2   8        4.94        5.69     37.45 o 
  -7   2   8       70.43       49.63     25.72 o 
  -6   2   8      148.81      182.72     24.81 o 
  -5   2   8       16.81       28.71     16.08 o 
  -4   2   8      250.88      263.90     21.48 o 
  -3   2   8       24.03       26.07      7.53 o 
  -2   2   8       13.11       17.42     10.22 o 
  -1   2   8      823.04      734.07     19.90 o 
   0   2   8      464.37      492.63     34.37 o 
   1   2   8       27.86       21.35      6.87 o 
   2   2   8      349.38      355.66     19.05 o 
   3   2   8       19.53        9.64     10.96 o 
   4   2   8        4.23       23.50     12.33 o 
   5   2   8        0.01      -14.31     14.31 o 
   6   2   8       27.10       26.90     18.67 o 
   7   2   8        1.84        5.98     17.53 o 
   8   2   8        0.73        9.38     20.33 o 
  -8   3   8       23.45       29.91     41.16 o 
  -7   3   8       42.85       -6.16     22.82 o 
  -6   3   8        7.66        1.45     20.36 o 
  -5   3   8       62.90       93.08     24.07 o 
  -4   3   8      392.03      398.98     26.36 o 
  -3   3   8       67.16       48.02     13.56 o 
  -2   3   8        9.16       11.73     10.07 o 
  -1   3   8      105.36      117.48     19.71 o 
   0   3   8     1143.07     1182.87     35.81 o 
   1   3   8      162.73      148.39     10.86 o 
   2   3   8     1252.69     1251.28     36.07 o 
   3   3   8      608.59      673.36     30.10 o 
   4   3   8      184.75      144.22     20.14 o 
   5   3   8       32.18       18.56     18.56 o 
   6   3   8        9.36       14.49     17.23 o 
   7   3   8       68.42       58.37     18.11 o 
  -7   4   8       87.34       80.25     34.40 o 
  -6   4   8       13.52       -8.76     19.60 o 
  -5   4   8      889.02      865.20     44.40 o 
  -4   4   8      247.44      298.42     28.45 o 
  -3   4   8      611.45      667.50     31.65 o 
  -2   4   8       22.65       -6.69     11.29 o 
  -1   4   8      445.08      466.62     24.87 o 
   0   4   8      144.50      157.22     11.14 o 
   1   4   8      575.24      541.18     28.93 o 
   2   4   8      114.98      106.39     25.54 o 
   3   4   8      102.11      139.77     22.47 o 
   4   4   8      117.66      169.72     25.59 o 
   5   4   8        1.70       -2.28     16.95 o 
   6   4   8        1.73        0.60     13.24 o 
   7   4   8        0.53      -11.82     11.82 o 
  -7   5   8        0.17        6.19     26.68 o 
  -6   5   8      180.72      126.62     33.04 o 
  -5   5   8      217.98      223.79     33.60 o 
  -4   5   8        1.06       -1.02     22.04 o 
  -3   5   8       65.92       82.95     20.33 o 
  -2   5   8      408.62      436.32     32.52 o 
  -1   5   8        1.93       -1.95     15.58 o 
   0   5   8       62.46       85.53     18.50 o 
   1   5   8       79.93       68.75     20.11 o 
   2   5   8      193.59      220.72     34.68 o 
   3   5   8       74.31       78.54     23.98 o 
   4   5   8        5.00       16.03     17.18 o 
   5   5   8       18.05       28.84     14.20 o 
   6   5   8        1.53        8.88     10.78 o 
  -6   6   8       18.17      -15.80     17.82 o 
  -5   6   8        2.57      -17.59     17.59 o 
  -4   6   8       75.27       78.04     23.44 o 
  -3   6   8      115.78      145.46     25.00 o 
  -2   6   8        6.13       27.35     21.62 o 
  -1   6   8       23.27       47.83     22.38 o 
   0   6   8        0.16       13.89     15.80 o 
   1   6   8       25.89       25.34     25.87 o 
   2   6   8       11.13       37.34     25.57 o 
   3   6   8        5.37       24.28     17.73 o 
   4   6   8        1.20      -11.71     12.98 o 
   5   6   8        3.45       -5.87     10.58 o 
  -5   7   8       13.94       -2.89     11.97 o 
  -4   7   8        0.22       16.96     16.34 o 
  -3   7   8        0.40        9.37     17.72 o 
  -2   7   8        2.83        4.16     18.06 o 
  -1   7   8       24.88       44.36     21.53 o 
   0   7   8      214.84      274.73     21.46 o 
   1   7   8       25.07       33.97     16.75 o 
   2   7   8       70.68       76.09     18.71 o 
   3   7   8        0.07      -10.19     10.19 o 
   4   7   8       18.76        0.77      9.32 o 
  -4   8   8        1.45       16.45     11.57 o 
  -3   8   8        0.43       -1.51      9.20 o 
  -2   8   8        4.88       -7.47     10.87 o 
  -1   8   8       23.57        1.98     14.83 o 
   0   8   8        1.88       -2.83     10.17 o 
   1   8   8       33.18       30.97     11.61 o 
   2   8   8        0.06       -2.32      8.58 o 
   3   8   8        1.82        3.91      8.59 o 
  -3  -8   9        0.67       -8.35      8.35 o 
  -2  -8   9        2.31        9.44      9.25 o 
  -1  -8   9      160.65      114.41     15.24 o 
   0  -8   9        0.60        2.92      7.22 o 
   1  -8   9        3.04        3.06     11.22 o 
   2  -8   9        1.95        2.13     12.59 o 
   3  -8   9       25.83       12.84     14.08 o 
   4  -8   9        2.34       -6.33     11.45 o 
  -4  -7   9        0.05        0.00      9.61 o 
  -3  -7   9       23.43        7.99     15.43 o 
  -2  -7   9       33.08       38.33     10.78 o 
  -1  -7   9       77.55       69.94     18.24 o 
   0  -7   9       18.90       20.80     11.52 o 
   1  -7   9       18.30       -3.08     15.87 o 
   2  -7   9      228.02      203.97     26.91 o 
   3  -7   9        0.42       17.75     15.10 o 
   4  -7   9        0.19        9.27     15.98 o 
   5  -7   9        1.40       27.29     16.20 o 
  -5  -6   9       25.38       27.16     15.70 o 
  -4  -6   9       18.32        7.56     18.21 o 
  -3  -6   9       21.22       21.53     18.77 o 
  -2  -6   9        2.38       14.02     16.36 o 
  -1  -6   9      232.36      273.45     25.89 o 
   0  -6   9       56.54       89.88     15.79 o 
   1  -6   9      928.53     1020.63     42.34 o 
   2  -6   9      196.23      160.53     22.89 o 
   3  -6   9        4.58       43.87     18.62 o 
   4  -6   9      144.84      125.58     24.02 o 
   5  -6   9      135.44      124.45     25.45 o 
   6  -6   9       17.35        9.11     23.07 o 
  -6  -5   9        4.97       27.74     19.01 o 
  -5  -5   9        6.57        2.80     20.66 o 
  -4  -5   9       17.01       -2.30     17.81 o 
  -3  -5   9        1.42        1.41     19.77 o 
  -2  -5   9       76.72       97.88     21.29 o 
  -1  -5   9        9.94       -4.75     15.95 o 
   0  -5   9       67.23       76.14     10.79 o 
   1  -5   9      448.95      429.61     22.91 o 
   2  -5   9       22.24       30.30     14.21 o 
   3  -5   9       75.34       53.02     18.95 o 
   4  -5   9       64.32       65.37     18.88 o 
   5  -5   9       30.85       50.32     20.35 o 
   6  -5   9       13.44       -5.79     17.68 o 
   7  -5   9       37.05       57.18     30.28 o 
  -7  -4   9       36.67       12.08     20.37 o 
  -6  -4   9        0.46        6.23     17.93 o 
  -5  -4   9        4.32       32.34     23.30 o 
  -4  -4   9      100.96      108.19     23.13 o 
  -3  -4   9       10.89        6.02     20.20 o 
  -2  -4   9       13.90       10.52     17.66 o 
  -1  -4   9       32.77       28.71     11.84 o 
   0  -4   9      534.30      479.62     38.94 o 
   1  -4   9      294.30      293.53     19.81 o 
   2  -4   9      395.40      369.35     21.36 o 
   3  -4   9       12.22       -2.20      9.91 o 
   4  -4   9        0.30        3.00     14.01 o 
   5  -4   9      110.47      122.14     21.45 o 
   6  -4   9       69.63       53.51     23.26 o 
   7  -4   9        5.86       22.88     25.51 o 
  -7  -3   9       21.14       10.65     22.91 o 
  -6  -3   9       30.31       66.25     22.86 o 
  -5  -3   9       21.77       15.96     22.44 o 
  -4  -3   9       83.77       76.75     21.26 o 
  -3  -3   9       82.04      101.19     19.18 o 
  -2  -3   9      390.93      385.93     21.32 o 
  -1  -3   9       83.96       72.20     11.22 o 
   0  -3   9        9.73       15.85      6.41 o 
   1  -3   9      563.76      625.70     20.40 o 
   2  -3   9        1.71       -3.61      6.65 o 
   3  -3   9      860.23      859.53     28.41 o 
   4  -3   9        0.26       -7.11     10.30 o 
   5  -3   9      132.47      178.27     18.96 o 
   6  -3   9       45.69       50.12     20.79 o 
   7  -3   9       34.36       43.03     11.74 o 
  -8  -2   9       29.34       19.48     32.40 o 
  -7  -2   9      115.76      170.75     34.12 o 
  -6  -2   9      230.30      276.25     32.80 o 
  -5  -2   9      121.07      125.01     24.28 o 
  -4  -2   9       95.80      114.04     18.08 o 
  -3  -2   9      644.81      687.65     25.15 o 
  -2  -2   9       14.21       15.92      5.04 o 
  -1  -2   9        4.08        1.97      9.15 o 
   0  -2   9     6301.44     6254.99    336.64 o 
   1  -2   9       36.35       27.44      6.38 o 
   2  -2   9        2.87       -3.90      7.14 o 
   3  -2   9        5.63       24.75      8.55 o 
   4  -2   9      198.14      222.26     16.27 o 
   5  -2   9       59.48       89.50     15.78 o 
   6  -2   9        1.89       15.32     18.21 o 
   7  -2   9        0.04       -3.17     19.91 o 
   8  -2   9        1.14       -5.21     31.03 o 
  -8  -1   9      272.45      198.72     42.75 o 
  -7  -1   9      202.60      215.53     33.34 o 
  -6  -1   9      102.42       88.50     23.40 o 
  -5  -1   9      246.71      252.62     29.38 o 
  -4  -1   9      156.54      185.49     18.45 o 
  -3  -1   9      833.51      834.38     29.89 o 
  -2  -1   9      309.26      272.24     14.51 o 
  -1  -1   9     1164.35     1206.54     26.27 o 
   0  -1   9        3.04       -3.07      3.70 o 
   1  -1   9     4755.08     4651.33     42.54 o 
   2  -1   9        7.59       15.63      6.21 o 
   3  -1   9      394.65      417.64     17.77 o 
   4  -1   9       63.76       38.05     12.69 o 
   5  -1   9      106.04      106.96     18.41 o 
   6  -1   9       32.26       20.91     16.10 o 
   7  -1   9       13.81       29.09     22.18 o 
   8  -1   9        2.66       10.31     32.21 o 
  -8   0   9       52.20       98.25     33.34 o 
  -7   0   9        1.90        1.65      0.46 o 
  -6   0   9        3.41      -10.37     16.04 o 
  -5   0   9      110.46      108.11     22.88 o 
  -4   0   9       71.84       53.41     15.40 o 
  -3   0   9       48.17       44.24     10.48 o 
  -2   0   9     7073.19     7020.33     62.40 o 
  -1   0   9      211.09      161.82     10.11 o 
   0   0   9       97.25     -116.61    116.61 o 
   1   0   9       32.21       29.54      8.38 o 
   2   0   9      383.98      340.69     14.90 o 
   3   0   9        5.22       17.05      9.66 o 
   4   0   9        1.12       19.50     13.32 o 
   5   0   9      186.98      172.67     24.24 o 
   6   0   9      109.55      132.95     28.95 o 
   7   0   9        2.06       14.80     21.17 o 
   8   0   9        1.34      -26.05     26.05 o 
  -8   1   9      117.72      101.36     43.56 o 
  -7   1   9       39.38       36.08     28.41 o 
  -6   1   9       16.19       30.32     21.62 o 
  -5   1   9        1.36      -11.87     11.87 o 
  -4   1   9      231.60      228.29     22.77 o 
  -3   1   9     2109.27     2267.59     44.19 o 
  -2   1   9        2.26        2.83      0.41 o 
  -1   1   9      353.76      307.03     13.38 o 
   0   1   9      848.75      831.43     48.14 o 
   1   1   9      119.39      119.82     13.75 o 
   2   1   9      245.77      271.72     13.74 o 
   3   1   9     2809.33     2855.66     39.28 o 
   4   1   9       14.63        4.55     12.76 o 
   5   1   9        0.30      -15.38     15.38 o 
   6   1   9      178.21      185.82     25.16 o 
   7   1   9       10.71       12.73     19.70 o 
   8   1   9       27.72       30.39     21.60 o 
  -8   2   9      121.36       41.63     46.78 o 
  -7   2   9        0.80      -22.24     22.24 o 
  -6   2   9      199.31      216.44     33.16 o 
  -5   2   9       45.77       37.24     15.54 o 
  -4   2   9       33.86       63.45     14.70 o 
  -3   2   9     1037.96     1093.79     34.52 o 
  -2   2   9     1731.56     1742.07     27.98 o 
  -1   2   9     1939.05     1974.95     27.85 o 
   0   2   9     1450.75     1426.05     66.60 o 
   1   2   9      385.66      382.31     19.24 o 
   2   2   9       23.06       26.72     12.66 o 
   3   2   9      308.68      304.41     16.82 o 
   4   2   9       91.56       69.25     18.47 o 
   5   2   9       11.91       17.99     13.98 o 
   6   2   9        2.12      -14.30     17.19 o 
   7   2   9        0.43       10.36     19.53 o 
  -8   3   9       13.03      -13.96     32.64 o 
  -7   3   9       42.56       68.43     30.76 o 
  -6   3   9      182.07      132.50     30.78 o 
  -5   3   9      531.53      490.33     37.03 o 
  -4   3   9      421.87      469.96     25.80 o 
  -3   3   9      295.97      296.19     20.52 o 
  -2   3   9       32.61       46.45     12.07 o 
  -1   3   9       19.24        4.57     11.88 o 
   0   3   9       43.43       52.10      6.73 o 
   1   3   9      157.28      195.09     15.90 o 
   2   3   9       23.56       34.01      9.90 o 
   3   3   9       19.85        0.00     14.10 o 
   4   3   9       23.02       34.54     13.76 o 
   5   3   9       23.63        2.43     17.47 o 
   6   3   9        1.30       27.00     15.36 o 
   7   3   9        4.80       17.60     14.23 o 
  -7   4   9      127.45      100.70     31.44 o 
  -6   4   9        8.92       52.63     24.69 o 
  -5   4   9        5.23       48.06     22.40 o 
  -4   4   9       33.07       31.34     21.54 o 
  -3   4   9      309.42      285.68     29.08 o 
  -2   4   9      345.41      329.35     27.68 o 
  -1   4   9       64.69       62.13     19.33 o 
   0   4   9      821.33      846.21     17.56 o 
   1   4   9        3.72        0.53     18.53 o 
   2   4   9       29.12       52.34     18.00 o 
   3   4   9       57.67       26.36     19.78 o 
   4   4   9        0.78        5.04     18.36 o 
   5   4   9       15.98        6.00     17.05 o 
   6   4   9       19.01       27.76     15.20 o 
   7   4   9        0.04       -9.80     12.14 o 
  -7   5   9       28.26       34.71     27.74 o 
  -6   5   9        2.60      -20.61     20.61 o 
  -5   5   9      268.18      207.46     33.14 o 
  -4   5   9     1989.81     2090.03     70.56 o 
  -3   5   9       27.14       36.72     11.20 o 
  -2   5   9      320.19      338.88     32.78 o 
  -1   5   9        3.21      -13.63     15.25 o 
   0   5   9        4.95       -4.86     12.30 o 
   1   5   9        0.31       14.27     20.59 o 
   2   5   9        1.22      -10.89     18.70 o 
   3   5   9      118.36       99.89     29.82 o 
   4   5   9       30.41       49.86     18.57 o 
   5   5   9        0.09       20.12     13.35 o 
   6   5   9        0.39       -4.00      9.58 o 
  -6   6   9        0.02       -6.01     17.92 o 
  -5   6   9      192.44      183.29     25.23 o 
  -4   6   9        5.22       47.67     20.73 o 
  -3   6   9        2.01        7.45     23.07 o 
  -2   6   9      104.01      171.02     28.43 o 
  -1   6   9      221.41      238.72     30.36 o 
   0   6   9       72.20       64.26     19.14 o 
   1   6   9        1.89       16.98     21.26 o 
   2   6   9       13.35       -2.36     16.67 o 
   3   6   9        0.57        6.39     16.74 o 
   4   6   9        2.08        5.87     13.77 o 
   5   6   9        2.47       -4.94      9.15 o 
  -5   7   9        3.89        0.00     11.79 o 
  -4   7   9        6.98       19.05     15.40 o 
  -3   7   9        0.96       22.14     18.25 o 
  -2   7   9      204.77      151.36     24.17 o 
  -1   7   9       20.35       51.84     18.57 o 
   0   7   9       65.71       95.99     15.49 o 
   1   7   9       63.57       71.95     19.48 o 
   2   7   9        0.90       25.87     14.50 o 
   3   7   9       36.21       33.26     11.77 o 
   4   7   9       11.94       16.44      9.54 o 
  -4   8   9       20.22       15.03     13.36 o 
  -3   8   9        8.85       19.04     11.79 o 
  -2   8   9        0.47       11.45     11.45 o 
  -1   8   9       53.47       54.12     14.37 o 
   0   8   9        0.00       12.35      8.65 o 
   1   8   9       26.78       36.01     10.81 o 
   2   8   9        2.91        6.33      9.19 o 
  -2  -8  10        5.28        3.54      9.13 o 
  -1  -8  10        3.49       28.76     12.21 o 
   0  -8  10        4.89        3.44     10.49 o 
   1  -8  10        4.75        7.85     11.07 o 
   2  -8  10        3.56       10.23     12.14 o 
   3  -8  10       52.74       45.35     15.09 o 
  -4  -7  10        1.46       -9.71     10.27 o 
  -3  -7  10        1.23      -12.15     12.15 o 
  -2  -7  10        7.15       12.43     13.66 o 
  -1  -7  10       35.90       48.11     15.70 o 
   0  -7  10       36.57       38.13     21.47 o 
   1  -7  10       18.50        8.19     15.56 o 
   2  -7  10      141.32      114.07     20.35 o 
   3  -7  10      166.34      117.59     22.26 o 
   4  -7  10        4.09       19.81     15.71 o 
   5  -7  10        0.98       -2.44     14.89 o 
  -5  -6  10       21.16       47.94     14.48 o 
  -4  -6  10        4.32      -12.84     14.43 o 
  -3  -6  10       39.87       19.53     20.92 o 
  -2  -6  10        1.21       -7.70     16.92 o 
  -1  -6  10      285.97      235.21     24.12 o 
   0  -6  10        0.80        1.64     10.60 o 
   1  -6  10       39.58       63.40     20.25 o 
   2  -6  10      708.74      814.54     39.29 o 
   3  -6  10        0.05        6.28     16.85 o 
   4  -6  10        1.66       -2.20     16.30 o 
   5  -6  10       20.82       -7.71     19.40 o 
   6  -6  10       15.96       28.00     26.11 o 
  -6  -5  10       24.38       20.97     17.16 o 
  -5  -5  10       78.15       81.48     24.60 o 
  -4  -5  10        2.46       21.36     19.00 o 
  -3  -5  10        9.10       33.11     20.56 o 
  -2  -5  10       35.24       42.87     19.20 o 
  -1  -5  10      147.57      146.22     19.40 o 
   0  -5  10       77.40      101.47     15.10 o 
   1  -5  10       18.22       -1.63     12.14 o 
   2  -5  10      210.52      177.37     18.10 o 
   3  -5  10       77.48       97.70     21.86 o 
   4  -5  10       85.38      114.94     20.09 o 
   5  -5  10        7.24       -2.34     15.18 o 
   6  -5  10        1.40        7.29     19.72 o 
   7  -5  10        0.48       15.85     29.53 o 
  -7  -4  10        9.64        4.58     20.84 o 
  -6  -4  10       20.44       25.01     21.26 o 
  -5  -4  10      275.53      254.95     29.71 o 
  -4  -4  10       13.16        6.96     20.24 o 
  -3  -4  10      201.12      206.22     28.57 o 
  -2  -4  10     1162.43     1095.95     40.14 o 
  -1  -4  10      380.58      366.69     19.78 o 
   0  -4  10      729.67      762.74     32.04 o 
   1  -4  10      281.79      254.07     17.47 o 
   2  -4  10      143.37      124.11     14.18 o 
   3  -4  10      141.86      137.82     15.19 o 
   4  -4  10       49.02       56.16     17.10 o 
   5  -4  10       38.21       27.17     18.77 o 
   6  -4  10       60.22       19.42     20.63 o 
   7  -4  10        1.84       50.40     27.35 o 
  -7  -3  10       28.52      -18.69     21.08 o 
  -6  -3  10       12.07       20.00     25.03 o 
  -5  -3  10      123.93      155.93     25.48 o 
  -4  -3  10      125.25      111.69     21.91 o 
  -3  -3  10      183.23      190.95     23.43 o 
  -2  -3  10      328.37      340.34     18.85 o 
  -1  -3  10      314.35      302.21     17.86 o 
   0  -3  10        4.94       -4.27      6.07 o 
   1  -3  10      258.43      297.51     15.44 o 
   2  -3  10      184.52      154.28     13.68 o 
   3  -3  10       35.91       30.45     10.38 o 
   4  -3  10      151.17      172.80     14.66 o 
   5  -3  10       49.33       39.75     15.63 o 
   6  -3  10       29.32       37.29     17.63 o 
   7  -3  10        9.84       38.09     24.35 o 
  -8  -2  10       29.74       -8.26     22.36 o 
  -7  -2  10      233.09      204.53     38.27 o 
  -6  -2  10      516.21      536.13     42.16 o 
  -5  -2  10       37.30       79.89     19.79 o 
  -4  -2  10        7.89        2.93     15.23 o 
  -3  -2  10       62.87       62.24     12.27 o 
  -2  -2  10     1830.57     1783.18     33.55 o 
  -1  -2  10        0.74        0.59      9.15 o 
   0  -2  10     9334.42     9515.98    206.49 o 
   1  -2  10      231.82      227.38     10.36 o 
   2  -2  10      249.21      268.40     15.48 o 
   3  -2  10      241.40      240.71     15.78 o 
   4  -2  10        1.04        8.98     10.82 o 
   5  -2  10       62.44       52.60     14.36 o 
   6  -2  10       71.69      102.13     21.23 o 
   7  -2  10       48.66       30.38     24.53 o 
   8  -2  10       13.60      -13.74     34.45 o 
  -8  -1  10        4.34       17.82     35.80 o 
  -7  -1  10        1.68      -23.46     24.11 o 
  -6  -1  10       72.60       40.71     22.84 o 
  -5  -1  10       46.36       51.21     13.44 o 
  -4  -1  10        0.25       14.01     14.01 o 
  -3  -1  10       56.06       76.25     13.11 o 
  -2  -1  10       66.94       54.15     10.23 o 
  -1  -1  10       65.00       72.20     13.24 o 
   0  -1  10        0.22       -7.43      7.48 o 
   1  -1  10      150.12      164.32     12.11 o 
   2  -1  10      226.98      215.94     13.15 o 
   3  -1  10       59.36       57.93     12.57 o 
   4  -1  10      209.96      254.48     17.29 o 
   5  -1  10      108.86      114.79     17.82 o 
   6  -1  10       95.93      121.91     20.66 o 
   7  -1  10       11.60       44.11     20.74 o 
   8  -1  10        5.01        5.65      1.39 o 
  -8   0  10       12.92       27.53     39.23 o 
  -7   0  10      137.86      101.23     33.26 o 
  -6   0  10      110.23       87.44     26.86 o 
  -5   0  10        0.60       17.24     15.70 o 
  -4   0  10       55.75       83.39     17.01 o 
  -3   0  10       41.82       57.55     10.85 o 
  -2   0  10      572.86      618.74     26.05 o 
  -1   0  10      949.00      917.25     21.74 o 
   0   0  10     1688.55     1862.17     66.36 o 
   1   0  10      712.89      675.48     19.97 o 
   2   0  10       56.74       81.20     11.45 o 
   3   0  10       60.69       50.67     10.06 o 
   4   0  10       33.99        3.63     13.77 o 
   5   0  10      121.43      109.38     24.36 o 
   6   0  10      470.60      496.90     34.37 o 
   7   0  10        8.21       21.75     20.65 o 
   8   0  10       18.08       16.02     27.53 o 
  -8   1  10      105.97      123.18     41.91 o 
  -7   1  10       14.81        7.79     27.52 o 
  -6   1  10        0.02       12.90     20.26 o 
  -5   1  10      523.60      526.74     32.35 o 
  -4   1  10       54.96       56.70     16.53 o 
  -3   1  10      687.76      672.48     25.86 o 
  -2   1  10      144.51      124.53     22.44 o 
  -1   1  10      197.63      186.86     17.13 o 
   0   1  10       52.55       53.19      7.06 o 
   1   1  10       10.83       14.57      3.96 o 
   2   1  10      203.81      197.13     13.41 o 
   3   1  10       38.79       24.20     12.10 o 
   4   1  10      486.14      472.88     24.27 o 
   5   1  10      226.38      229.09     23.17 o 
   6   1  10      140.13      102.58     25.86 o 
   7   1  10        5.37       -6.90     16.75 o 
   8   1  10       13.20      -24.46     24.46 o 
  -8   2  10       45.76       21.51     37.97 o 
  -7   2  10      148.82       99.75     35.38 o 
  -6   2  10        8.77      -12.22     17.11 o 
  -5   2  10       12.33       -5.95     12.30 o 
  -4   2  10      185.62      216.86     19.81 o 
  -3   2  10      335.69      325.35     20.63 o 
  -2   2  10     3182.19     3477.11     49.24 o 
  -1   2  10       25.54       32.32      9.14 o 
   0   2  10      227.47      228.51     12.46 o 
   1   2  10       95.87       88.65     12.43 o 
   2   2  10       57.83       59.72     13.80 o 
   3   2  10      361.80      306.97     19.81 o 
   4   2  10        0.81       -0.87     12.33 o 
   5   2  10       18.30       21.70     15.54 o 
   6   2  10        0.20      -15.86     15.86 o 
   7   2  10       21.65        8.70     18.81 o 
  -8   3  10      117.73      123.13     41.33 o 
  -7   3  10       61.57       42.80     31.08 o 
  -6   3  10       18.45       17.73     25.13 o 
  -5   3  10       17.55       -0.95     14.52 o 
  -4   3  10      137.86      115.75     20.27 o 
  -3   3  10       52.68       34.83      9.78 o 
  -2   3  10       63.79       90.01     15.29 o 
  -1   3  10      859.08      976.23     30.03 o 
   0   3  10       15.70        3.73      8.37 o 
   1   3  10       91.50       65.43     17.29 o 
   2   3  10       84.83       93.19     17.11 o 
   3   3  10        9.89       -0.92     11.90 o 
   4   3  10        0.01        1.10     17.89 o 
   5   3  10       55.53       90.12     20.95 o 
   6   3  10        1.07        0.00     15.20 o 
   7   3  10        8.26       -1.04     14.12 o 
  -7   4  10       61.26       39.26     30.59 o 
  -6   4  10       29.53       34.66     24.54 o 
  -5   4  10       11.13       24.70     21.29 o 
  -4   4  10       76.05      102.93     22.86 o 
  -3   4  10      866.36      901.30     39.64 o 
  -2   4  10       55.98       52.86     17.93 o 
  -1   4  10      130.38      156.79     24.47 o 
   0   4  10       21.00       26.28      8.69 o 
   1   4  10       17.43        1.07     15.35 o 
   2   4  10      134.02      139.38     26.67 o 
   3   4  10      124.60      127.97     26.55 o 
   4   4  10       22.49       17.48     18.88 o 
   5   4  10       41.01       48.24     17.04 o 
   6   4  10        1.55       -2.03     13.48 o 
  -7   5  10        1.14      -20.27     20.27 o 
  -6   5  10       15.16       29.70     22.25 o 
  -5   5  10       17.47       48.76     25.91 o 
  -4   5  10     1412.38     1486.62     58.64 o 
  -3   5  10       11.49       24.53     26.46 o 
  -2   5  10      326.92      323.95     33.84 o 
  -1   5  10       37.30       25.82     20.34 o 
   0   5  10        5.93       17.49     14.33 o 
   1   5  10       50.79       52.35     12.80 o 
   2   5  10        0.25      -17.08     17.08 o 
   3   5  10       72.71       46.58     21.49 o 
   4   5  10        3.16       14.41     15.56 o 
   5   5  10       15.41       -1.84     13.46 o 
   6   5  10        0.63       16.53      9.51 o 
  -6   6  10        0.00       15.60     20.88 o 
  -5   6  10       18.37      -11.30     17.59 o 
  -4   6  10       10.49       27.92     21.00 o 
  -3   6  10       13.51       23.58     22.47 o 
  -2   6  10       93.24      141.87     28.20 o 
  -1   6  10       37.56       53.90     25.70 o 
   0   6  10       14.30      -13.75     15.14 o 
   1   6  10        9.19       23.91     19.56 o 
   2   6  10       99.09       73.22     23.16 o 
   3   6  10       22.91       28.88     16.75 o 
   4   6  10       34.02       21.68     12.99 o 
   5   6  10        0.87       -8.82      9.52 o 
  -5   7  10       11.66       13.38     15.45 o 
  -4   7  10      119.34       95.09     19.81 o 
  -3   7  10       19.58       35.26     17.36 o 
  -2   7  10       14.20       21.65     18.46 o 
  -1   7  10       13.15       16.54     18.25 o 
   0   7  10       22.53       21.09     17.88 o 
   1   7  10       43.30       50.19     18.65 o 
   2   7  10       11.83       18.64     15.98 o 
   3   7  10        0.80       -3.42      8.90 o 
   4   7  10        0.15       10.26      7.99 o 
  -3   8  10        4.34       20.15     11.63 o 
  -2   8  10       45.97       30.23     11.97 o 
  -1   8  10       12.87       12.44     12.04 o 
   0   8  10        0.02        1.17      7.13 o 
   1   8  10        4.41        3.06     10.55 o 
   2   8  10        0.92       -7.38      7.38 o 
  -2  -8  11       91.51       90.78     10.29 o 
  -1  -8  11       31.16       28.50      9.38 o 
   0  -8  11       22.02        7.64      7.97 o 
   1  -8  11        3.68       13.32     10.52 o 
   2  -8  11       12.13       -7.63      9.82 o 
   3  -8  11        1.54       25.00     11.13 o 
  -4  -7  11        0.08       16.30     11.51 o 
  -3  -7  11       10.19       -5.03     10.23 o 
  -2  -7  11        0.78      -12.73     12.73 o 
  -1  -7  11       74.67       42.56     15.48 o 
   0  -7  11       72.46       65.30     15.80 o 
   1  -7  11        4.90        1.15     14.57 o 
   2  -7  11      114.07       86.74     19.80 o 
   3  -7  11        3.49       -6.31     15.07 o 
   4  -7  11       94.01       59.33     21.60 o 
   5  -7  11        6.67      -13.50     15.72 o 
  -5  -6  11       40.57       19.82     17.26 o 
  -4  -6  11        0.44      -14.97     14.97 o 
  -3  -6  11       47.12       52.86     21.90 o 
  -2  -6  11       85.64       63.59     17.81 o 
  -1  -6  11        9.33       25.23     15.90 o 
   0  -6  11       15.86        8.34     11.94 o 
   1  -6  11       12.14      -14.35     14.35 o 
   2  -6  11      608.11      649.21     36.01 o 
   3  -6  11        0.08        5.02     20.32 o 
   4  -6  11       36.07       13.50     19.80 o 
   5  -6  11       13.62       14.04     17.78 o 
   6  -6  11       43.88       27.04     25.55 o 
  -6  -5  11        5.95       18.16     18.07 o 
  -5  -5  11      145.50      128.16     23.24 o 
  -4  -5  11       18.91       42.21     20.09 o 
  -3  -5  11       11.56        5.68     18.36 o 
  -2  -5  11       91.55      127.29     22.87 o 
  -1  -5  11       22.22        6.97     15.08 o 
   0  -5  11       29.64        5.78      9.20 o 
   1  -5  11      263.20      261.46     22.62 o 
   2  -5  11       76.08       82.13     17.96 o 
   3  -5  11      801.93      817.65     36.46 o 
   4  -5  11       90.15      134.80     21.74 o 
   5  -5  11       18.59        0.00     18.23 o 
   6  -5  11        0.02      -15.92     20.85 o 
  -7  -4  11        1.16      -15.60     15.60 o 
  -6  -4  11       22.17       29.63     22.01 o 
  -5  -4  11        0.08       12.08     22.21 o 
  -4  -4  11        1.21       27.50     18.83 o 
  -3  -4  11        1.16       28.32     17.46 o 
  -2  -4  11      260.72      246.67     33.74 o 
  -1  -4  11      495.84      462.29     24.03 o 
   0  -4  11        2.59        7.02      7.53 o 
   1  -4  11       71.33       67.03     10.86 o 
   2  -4  11      106.35      135.03     14.81 o 
   3  -4  11       11.09       15.60     11.01 o 
   4  -4  11      557.93      582.73     32.45 o 
   5  -4  11        3.96       -4.30     14.90 o 
   6  -4  11       44.90       31.98     23.75 o 
   7  -4  11        0.17        5.14     28.34 o 
  -7  -3  11       17.07       -4.09     19.15 o 
  -6  -3  11      141.91      126.79     31.30 o 
  -5  -3  11       15.36       20.26     21.44 o 
  -4  -3  11       10.89       27.68     18.55 o 
  -3  -3  11        4.50        8.79     15.81 o 
  -2  -3  11        1.63        0.42     13.00 o 
  -1  -3  11      174.46      228.23     16.25 o 
   0  -3  11       36.39       51.98     12.39 o 
   1  -3  11      101.88       91.89     11.37 o 
   2  -3  11        7.52       34.61     10.50 o 
   3  -3  11      158.75      141.85     16.02 o 
   4  -3  11      397.85      403.00     20.01 o 
   5  -3  11       11.10        1.16     15.11 o 
   6  -3  11       97.29      124.76     22.71 o 
   7  -3  11       12.52        4.39     27.66 o 
  -7  -2  11        1.66        5.94     29.99 o 
  -6  -2  11      662.35      750.01     47.65 o 
  -5  -2  11      495.62      501.33     34.90 o 
  -4  -2  11        9.57       -4.76     12.04 o 
  -3  -2  11       16.15       26.95      7.90 o 
  -2  -2  11        5.51        0.46     15.60 o 
  -1  -2  11        7.37        6.73      9.89 o 
   0  -2  11     4691.61     4807.67    107.66 o 
   1  -2  11       11.58       -0.84      6.95 o 
   2  -2  11     3511.65     3642.82     48.40 o 
   3  -2  11      133.36      141.55     13.30 o 
   4  -2  11      155.97      180.94     17.16 o 
   5  -2  11        0.86       10.97     14.07 o 
   6  -2  11      116.30      102.90     20.58 o 
   7  -2  11        1.37        1.95     22.30 o 
  -8  -1  11       17.62       57.74     37.94 o 
  -7  -1  11      383.10      438.86     43.33 o 
  -6  -1  11        7.58       -3.52     17.18 o 
  -5  -1  11     1005.04      943.15     39.57 o 
  -4  -1  11        2.69       23.33     15.92 o 
  -3  -1  11      342.58      321.92     18.76 o 
  -2  -1  11        8.47       -6.32      6.32 o 
  -1  -1  11      370.31      392.20     20.98 o 
   0  -1  11        2.67       14.53      6.55 o 
   1  -1  11      381.99      341.87     15.41 o 
   2  -1  11      224.55      232.07     13.15 o 
   3  -1  11      117.39      146.23     16.79 o 
   4  -1  11      151.90      110.65     13.32 o 
   5  -1  11        3.37       -6.89     12.77 o 
   6  -1  11       17.47       -6.73     16.12 o 
   7  -1  11        2.79       -4.67     21.00 o 
   8  -1  11        9.50       10.51      2.94 o 
  -8   0  11       14.74        0.00     30.09 o 
  -7   0  11       50.47       98.95     30.94 o 
  -6   0  11       26.26       50.41     20.02 o 
  -5   0  11        0.21      -10.84     12.26 o 
  -4   0  11     1745.73     1694.03     43.45 o 
  -3   0  11      466.86      465.10     15.98 o 
  -2   0  11       22.15       19.38     10.47 o 
  -1   0  11       22.45       46.73     13.43 o 
   0   0  11     5029.09     4662.27    276.79 o 
   1   0  11      454.43      499.06     18.62 o 
   2   0  11     1497.13     1468.54     27.19 o 
   3   0  11       90.89      124.83     12.29 o 
   4   0  11      177.47      209.86     17.36 o 
   5   0  11        0.93       -7.91     14.53 o 
   6   0  11      446.63      443.78     35.49 o 
   7   0  11        9.75        6.94     22.54 o 
   8   0  11        0.00       34.94     28.20 o 
  -8   1  11        0.75      -18.51     30.94 o 
  -7   1  11        0.53        0.17     30.89 o 
  -6   1  11       33.99       36.97     22.07 o 
  -5   1  11        9.97       -0.77     11.36 o 
  -4   1  11      315.42      342.11     22.55 o 
  -3   1  11      207.75      216.00     20.03 o 
  -2   1  11      208.18      196.14     11.23 o 
  -1   1  11      469.05      447.20     11.57 o 
   0   1  11       24.84       21.00      9.73 o 
   1   1  11       35.55       42.65     10.61 o 
   2   1  11       52.56       43.93     11.42 o 
   3   1  11      177.28      192.27     12.60 o 
   4   1  11        5.04        2.46     13.46 o 
   5   1  11      420.61      446.41     35.41 o 
   6   1  11        1.03       11.85     18.99 o 
   7   1  11       36.24       28.82     24.60 o 
  -8   2  11       30.69        6.31     44.83 o 
  -7   2  11      213.68      239.08     36.85 o 
  -6   2  11      286.43      224.84     29.97 o 
  -5   2  11       27.25       22.32     16.31 o 
  -4   2  11        9.09       21.06     12.99 o 
  -3   2  11      767.72      803.65     28.59 o 
  -2   2  11      130.42      141.41     19.49 o 
  -1   2  11      488.17      519.77     24.40 o 
   0   2  11      291.17      257.79      7.09 o 
   1   2  11      898.97      844.02     22.14 o 
   2   2  11      461.47      492.48     21.35 o 
   3   2  11      107.23       97.72     19.18 o 
   4   2  11      119.58      111.19     18.92 o 
   5   2  11        6.32       15.01     17.18 o 
   6   2  11       43.00       68.87     18.29 o 
   7   2  11        3.38       20.10     17.71 o 
  -7   3  11       29.76       66.11     32.28 o 
  -6   3  11      112.30       59.77     26.09 o 
  -5   3  11      446.15      359.30     31.29 o 
  -4   3  11      392.27      370.16     27.65 o 
  -3   3  11       21.40       42.90     14.06 o 
  -2   3  11      420.02      411.86     22.62 o 
  -1   3  11       93.39      114.92     18.53 o 
   0   3  11      144.63      174.98     25.51 o 
   1   3  11      611.27      648.80     33.08 o 
   2   3  11       58.61       48.13     15.43 o 
   3   3  11       15.93        6.06     15.61 o 
   4   3  11        1.22        2.30     14.88 o 
   5   3  11       25.75       -1.14     16.98 o 
   6   3  11        8.87       11.18     15.85 o 
   7   3  11       16.12       31.17     15.89 o 
  -7   4  11       16.42       24.33     28.08 o 
  -6   4  11        1.56      -18.86     18.86 o 
  -5   4  11       46.93       50.39     22.56 o 
  -4   4  11       76.44       75.36     20.96 o 
  -3   4  11        2.22       12.33     19.32 o 
  -2   4  11      282.86      260.16     26.58 o 
  -1   4  11       33.69       33.86      9.97 o 
   0   4  11       46.82       48.71     13.76 o 
   1   4  11       32.52       11.25     15.88 o 
   2   4  11      148.71      183.30     28.31 o 
   3   4  11       66.14       46.04     20.98 o 
   4   4  11        0.11       12.37     17.89 o 
   5   4  11        2.89      -15.31     15.31 o 
   6   4  11        1.27       10.40     11.65 o 
  -7   5  11        6.22       24.35     23.93 o 
  -6   5  11        2.45        8.83     21.46 o 
  -5   5  11        4.50        5.31      1.28 o 
  -4   5  11      273.86      210.60     31.23 o 
  -3   5  11      145.53      166.50     29.37 o 
  -2   5  11       62.14      115.25     27.82 o 
  -1   5  11       60.11       89.68     21.22 o 
   0   5  11       27.60       45.85     14.53 o 
   1   5  11       22.20       47.06     20.53 o 
   2   5  11       19.40       36.41     21.44 o 
   3   5  11        0.31       20.51     17.57 o 
   4   5  11       15.60       24.62     16.38 o 
   5   5  11       33.91       17.11     13.39 o 
   6   5  11        0.14       14.42      9.41 o 
  -6   6  11        2.68       27.68     18.45 o 
  -5   6  11        1.53        4.49     21.48 o 
  -4   6  11       20.98       27.56     21.89 o 
  -3   6  11       16.23       -3.34     16.16 o 
  -2   6  11       12.94        4.29     20.61 o 
  -1   6  11      155.17      178.63     30.35 o 
   0   6  11        0.40       10.27     14.59 o 
   1   6  11        0.45       -1.16     14.66 o 
   2   6  11        0.07      -14.08     14.08 o 
   3   6  11       12.84       17.02     14.09 o 
   4   6  11        0.36        8.99     10.03 o 
   5   6  11        0.83       -6.56      8.96 o 
  -5   7  11        2.61       -5.36     12.46 o 
  -4   7  11        0.28        8.35     16.08 o 
  -3   7  11        5.99       -2.73     13.04 o 
  -2   7  11        5.40      -12.72     12.72 o 
  -1   7  11        0.58        6.04     16.00 o 
   0   7  11        4.88       10.92     20.52 o 
   1   7  11       17.49        5.42     15.23 o 
   2   7  11       35.68       19.77     14.61 o 
   3   7  11        0.16       10.79     10.23 o 
   4   7  11       12.62        8.50      7.86 o 
  -3   8  11       42.49       23.78     12.84 o 
  -2   8  11        7.72        3.50     11.64 o 
  -1   8  11        2.22       -5.20      8.56 o 
   0   8  11        8.07       -2.22      6.46 o 
   1   8  11        2.58       -1.14      7.61 o 
   2   8  11        0.04       -2.55      6.66 o 
  -2  -8  12      104.14       91.80     11.75 o 
  -1  -8  12       13.05       -5.07     10.70 o 
   0  -8  12       10.01        1.29      7.56 o 
   1  -8  12        9.31       10.21     10.37 o 
   2  -8  12        7.40       -1.67     10.46 o 
   3  -8  12       16.84        2.06     12.22 o 
  -4  -7  12        1.72      -10.25     10.25 o 
  -3  -7  12       32.13       29.53     12.54 o 
  -2  -7  12       15.52        9.41     12.60 o 
  -1  -7  12        6.25       22.64     12.98 o 
   0  -7  12        0.36        0.03      9.35 o 
   1  -7  12       98.07      101.25     17.30 o 
   2  -7  12       27.90       21.03     16.41 o 
   3  -7  12       68.41       66.18     19.60 o 
   4  -7  12      101.05       76.90     20.15 o 
  -5  -6  12        7.51       -6.04     12.97 o 
  -4  -6  12       21.19        9.81     17.34 o 
  -3  -6  12        0.64       17.19     19.75 o 
  -2  -6  12       53.67       18.98     19.50 o 
  -1  -6  12      204.83      179.89     21.95 o 
   0  -6  12       15.84       40.76     15.82 o 
   1  -6  12        0.60       -6.18     14.74 o 
   2  -6  12       51.40       34.83     19.92 o 
   3  -6  12      461.52      425.67     32.33 o 
   4  -6  12        3.67        8.19     18.44 o 
   5  -6  12       24.67        9.58     21.45 o 
  -6  -5  12        4.29       14.14     18.27 o 
  -5  -5  12        0.22       23.28     18.91 o 
  -4  -5  12        9.07        1.43     20.85 o 
  -3  -5  12       44.55       28.10     23.18 o 
  -2  -5  12       38.42       31.88     17.38 o 
  -1  -5  12        5.95        5.07     14.94 o 
   0  -5  12       17.63        7.95      9.56 o 
   1  -5  12      530.38      478.25     27.88 o 
   2  -5  12      178.09      186.17     22.09 o 
   3  -5  12      683.75      797.24     38.22 o 
   4  -5  12       52.02       72.99     22.67 o 
   5  -5  12       11.37       31.41     17.75 o 
   6  -5  12       17.47       43.18     23.97 o 
  -6  -4  12       32.38       31.08     24.19 o 
  -5  -4  12       40.41       55.49     23.07 o 
  -4  -4  12       30.28       51.01     22.21 o 
  -3  -4  12       91.22       96.53     20.77 o 
  -2  -4  12      103.46      107.09     17.51 o 
  -1  -4  12       42.87       12.04     17.15 o 
   0  -4  12      547.93      597.28     62.78 o 
   1  -4  12        0.73        9.44      8.96 o 
   2  -4  12        0.20       14.94     12.32 o 
   3  -4  12       60.05       56.09     14.34 o 
   4  -4  12        5.09      -18.41     18.41 o 
   5  -4  12      111.14      160.56     24.90 o 
   6  -4  12       17.07       -6.07     20.79 o 
   7  -4  12       39.82       71.69     35.40 o 
  -7  -3  12       10.94       27.51     22.25 o 
  -6  -3  12        7.51        3.18      0.96 o 
  -5  -3  12        0.27        7.33     20.12 o 
  -4  -3  12       55.53       58.84     18.04 o 
  -3  -3  12       49.26       45.34     13.33 o 
  -2  -3  12       97.53      117.29     17.13 o 
  -1  -3  12       83.64       49.17     11.90 o 
   0  -3  12        3.54       -2.74      5.96 o 
   1  -3  12      773.25      858.29     26.00 o 
   2  -3  12       19.26       17.88      5.78 o 
   3  -3  12      251.28      287.23     21.45 o 
   4  -3  12      111.54      120.58     16.87 o 
   5  -3  12        0.73        2.33     15.16 o 
   6  -3  12        0.10      -19.51     19.51 o 
   7  -3  12        1.18        2.40     30.49 o 
  -7  -2  12        0.64      -19.59     23.40 o 
  -6  -2  12      787.16      739.56     46.68 o 
  -5  -2  12       55.50       30.48     25.42 o 
  -4  -2  12       33.35       67.36     20.35 o 
  -3  -2  12       11.85       -3.91     10.51 o 
  -2  -2  12       40.64       45.02     12.51 o 
  -1  -2  12       38.45       39.21     10.07 o 
   0  -2  12        0.04      -49.64     49.64 o 
   1  -2  12       10.04       12.58      6.50 o 
   2  -2  12     1452.28     1311.82     31.06 o 
   3  -2  12        0.84       -9.54      9.76 o 
   4  -2  12      560.26      541.44     26.44 o 
   5  -2  12        6.88       -4.52     12.70 o 
   6  -2  12       53.37       16.94     19.26 o 
   7  -2  12        2.61       33.46     28.49 o 
  -8  -1  12      208.99      248.92     46.06 o 
  -7  -1  12      414.96      345.14     42.57 o 
  -6  -1  12       11.47       -3.54     19.04 o 
  -5  -1  12      126.40       96.85     23.89 o 
  -4  -1  12        5.22        3.69     14.16 o 
  -3  -1  12      344.54      328.95     21.10 o 
  -2  -1  12        0.19       -7.59      7.59 o 
  -1  -1  12      459.76      497.16     23.51 o 
   0  -1  12       32.43       24.75      9.00 o 
   1  -1  12     1482.29     1491.04     32.94 o 
   2  -1  12      113.26      145.54     11.32 o 
   3  -1  12      704.16      693.12     22.10 o 
   4  -1  12      140.51      139.57     16.82 o 
   5  -1  12       66.74       83.53     16.51 o 
   6  -1  12      151.16      195.46     24.59 o 
   7  -1  12        5.01       45.59     23.22 o 
  -8   0  12       49.63       36.26     40.67 o 
  -7   0  12       15.47       42.00     33.88 o 
  -6   0  12       24.54       53.70     23.43 o 
  -5   0  12       56.05       33.20     17.26 o 
  -4   0  12       68.54       82.10     19.76 o 
  -3   0  12        8.90        4.89      1.49 o 
  -2   0  12       60.95       50.52     11.93 o 
  -1   0  12      257.06      291.21     16.46 o 
   0   0  12     1370.99     1401.49     61.33 o 
   1   0  12      193.82      200.76     12.87 o 
   2   0  12       31.11       27.07      7.78 o 
   3   0  12       84.61       71.67     12.06 o 
   4   0  12       18.27        0.72     11.93 o 
   5   0  12      115.91      164.11     19.51 o 
   6   0  12       35.54       80.91     26.02 o 
   7   0  12        0.88      -23.86     23.86 o 
  -8   1  12        2.02       22.54     44.16 o 
  -7   1  12      262.97      283.66     41.53 o 
  -6   1  12        0.20       29.05     19.61 o 
  -5   1  12      151.80      158.06     22.03 o 
  -4   1  12      243.19      239.26     16.81 o 
  -3   1  12     1245.81     1178.12     34.34 o 
  -2   1  12      498.11      447.13     29.47 o 
  -1   1  12       13.31      -16.90     16.90 o 
   0   1  12      625.12      559.24     24.35 o 
   1   1  12     1195.68     1233.82     24.76 o 
   2   1  12       48.54       29.91      9.53 o 
   3   1  12       41.98       34.38     10.70 o 
   4   1  12      185.35      172.83     17.32 o 
   5   1  12      723.34      751.76     35.80 o 
   6   1  12       15.73       34.87     17.16 o 
   7   1  12       57.22       47.03     25.39 o 
  -8   2  12       23.70       84.48     40.61 o 
  -7   2  12        0.86       50.67     29.00 o 
  -6   2  12       21.34        4.86     23.60 o 
  -5   2  12       70.47       77.03     19.79 o 
  -4   2  12       35.97       26.29      8.56 o 
  -3   2  12        2.99       -9.99      9.99 o 
  -2   2  12       67.18       83.80     14.70 o 
  -1   2  12      441.38      507.26     20.89 o 
   0   2  12       66.98       99.20      8.86 o 
   1   2  12      153.39      133.45     10.94 o 
   2   2  12        0.29      -11.23     11.23 o 
   3   2  12       78.55       76.33     14.26 o 
   4   2  12       13.39       47.33     16.77 o 
   5   2  12       87.69      126.54     21.70 o 
   6   2  12       46.72       33.18     20.85 o 
   7   2  12        4.05       17.10     18.45 o 
  -7   3  12        9.34      -18.94     26.40 o 
  -6   3  12        0.00       18.79     24.67 o 
  -5   3  12        0.41        9.50     18.60 o 
  -4   3  12      402.97      429.54     29.06 o 
  -3   3  12      135.96      135.08     14.10 o 
  -2   3  12       85.14       98.88     14.57 o 
  -1   3  12      260.68      323.04     19.94 o 
   0   3  12      309.65      266.35     14.23 o 
   1   3  12        8.97       -8.69     12.83 o 
   2   3  12        8.08        4.65     14.53 o 
   3   3  12       31.40       10.63     16.62 o 
   4   3  12        3.37       29.89     17.48 o 
   5   3  12        0.06        3.71     19.53 o 
   6   3  12        2.23       -3.30     14.38 o 
   7   3  12        3.95        9.35     14.75 o 
  -7   4  12        2.64      -15.29     23.10 o 
  -6   4  12        6.75       30.67     23.70 o 
  -5   4  12        0.53        0.44     18.84 o 
  -4   4  12       10.87       20.96     19.16 o 
  -3   4  12      879.10      968.10     40.57 o 
  -2   4  12      282.97      294.62     22.82 o 
  -1   4  12     1611.14     1598.00     51.68 o 
   0   4  12       13.98        5.21     11.38 o 
   1   4  12       72.69       35.40     16.79 o 
   2   4  12        3.80        4.98     18.64 o 
   3   4  12       20.84       35.83     17.36 o 
   4   4  12       84.31       74.51     21.25 o 
   5   4  12        7.11       23.71     14.01 o 
   6   4  12        8.05       -7.48     12.68 o 
  -6   5  12        5.35        3.46     22.09 o 
  -5   5  12       44.89       11.03     21.66 o 
  -4   5  12        0.89        1.53     23.17 o 
  -3   5  12      257.78      235.54     34.06 o 
  -2   5  12      986.88     1090.80     54.44 o 
  -1   5  12       45.82       54.99     22.09 o 
   0   5  12       11.59        7.71      1.99 o 
   1   5  12       55.77       63.66     22.70 o 
   2   5  12       60.93       19.03     20.13 o 
   3   5  12        0.97       23.62     14.78 o 
   4   5  12       26.91       35.03     15.17 o 
   5   5  12       17.00        2.82     13.57 o 
  -6   6  12        0.33       -6.90     13.50 o 
  -5   6  12      100.84      101.43     20.24 o 
  -4   6  12        6.44       22.68     18.65 o 
  -3   6  12        0.01       14.18     22.12 o 
  -2   6  12       52.81       53.98     23.18 o 
  -1   6  12       37.78       25.73     21.33 o 
   0   6  12       41.85       74.49     15.15 o 
   1   6  12       26.07       64.22     19.56 o 
   2   6  12        6.03        1.30     17.76 o 
   3   6  12        6.92       21.34     15.55 o 
   4   6  12        3.55       25.04     10.91 o 
   5   6  12        8.61        0.00      7.96 o 
  -5   7  12        0.38      -11.32     11.62 o 
  -4   7  12       77.39       28.86     20.44 o 
  -3   7  12       17.89       24.50     14.40 o 
  -2   7  12       15.91       22.28     17.73 o 
  -1   7  12       17.63        1.19     16.27 o 
   0   7  12       40.93       40.61     13.85 o 
   1   7  12       15.29       19.59     13.21 o 
   2   7  12       59.90       27.12     14.10 o 
   3   7  12        0.12       17.96      9.87 o 
  -3   8  12       15.98        2.55     11.99 o 
  -2   8  12        0.01       -5.73      7.88 o 
  -1   8  12        7.70       -1.24      7.58 o 
   0   8  12       14.59       20.16      6.60 o 
   1   8  12       31.11       20.21      8.67 o 
  -1  -8  13       76.36       81.94     11.15 o 
   0  -8  13        0.89       -3.12      7.16 o 
   1  -8  13        2.72       -9.85      9.85 o 
   2  -8  13        0.37        9.68     10.30 o 
  -3  -7  13        8.41       12.66     11.72 o 
  -2  -7  13        9.80       13.29     12.84 o 
  -1  -7  13       21.19        4.89     12.67 o 
   0  -7  13       42.81       26.12     10.55 o 
   1  -7  13       19.68       40.56     15.23 o 
   2  -7  13       93.51      108.45     18.04 o 
   3  -7  13        1.50       -6.43     14.04 o 
   4  -7  13        9.63       -6.94     14.97 o 
  -5  -6  13       16.52       17.67      5.69 o 
  -4  -6  13       74.61       55.06     18.39 o 
  -3  -6  13       74.72       90.05     20.08 o 
  -2  -6  13       91.71       47.85     21.03 o 
  -1  -6  13        0.19       -8.36     14.80 o 
   0  -6  13        1.20       14.21      9.58 o 
   1  -6  13        0.00       11.13     14.59 o 
   2  -6  13       27.14       28.83      8.33 o 
   3  -6  13      296.00      329.09     29.58 o 
   4  -6  13      117.50      110.08     23.93 o 
   5  -6  13       32.73       67.37     18.76 o 
  -6  -5  13       48.38       54.99     18.84 o 
  -5  -5  13      114.15       84.32     22.44 o 
  -4  -5  13       61.05       83.68     19.66 o 
  -3  -5  13       25.98        0.00     16.42 o 
  -2  -5  13      231.05      190.60     24.46 o 
  -1  -5  13       22.81       47.20     16.60 o 
   0  -5  13        3.89       -4.11      9.18 o 
   1  -5  13        0.87       10.48     12.54 o 
   2  -5  13      261.90      266.31     22.47 o 
   3  -5  13      231.43      270.61     27.09 o 
   4  -5  13      138.84      105.25     22.76 o 
   5  -5  13       32.74       15.47     20.21 o 
   6  -5  13       17.18       64.41     24.94 o 
  -6  -4  13        0.83      -20.61     20.61 o 
  -5  -4  13       31.88       51.12     22.30 o 
  -4  -4  13       27.13       41.66     20.69 o 
  -3  -4  13        4.91       25.60     16.93 o 
  -2  -4  13       98.78      101.15     19.34 o 
  -1  -4  13      199.41      173.61     18.59 o 
   0  -4  13      419.95      395.67     16.70 o 
   1  -4  13       21.72       41.10      9.49 o 
   2  -4  13        2.70        5.71     12.14 o 
   3  -4  13      375.53      433.27     26.88 o 
   4  -4  13      173.03      236.93     22.56 o 
   5  -4  13       36.18       33.94     18.56 o 
   6  -4  13       53.21       55.73     25.37 o 
   7  -4  13       11.53      -15.58     34.01 o 
  -7  -3  13       24.88       39.05     24.72 o 
  -6  -3  13      147.81      120.49     32.99 o 
  -5  -3  13        0.24      -17.60     17.60 o 
  -4  -3  13       24.07       -7.89     16.07 o 
  -3  -3  13      134.18      185.40     22.65 o 
  -2  -3  13       19.87       16.47      4.89 o 
  -1  -3  13      111.09       85.26      9.62 o 
   0  -3  13        2.65        5.63      6.53 o 
   1  -3  13        3.25        9.86      9.86 o 
   2  -3  13       47.84       37.07     10.21 o 
   3  -3  13      422.73      429.83     24.88 o 
   4  -3  13       38.63       72.61     17.94 o 
   5  -3  13       16.34        7.11     15.94 o 
   6  -3  13        9.56        4.83     18.58 o 
   7  -3  13       56.08       92.83     35.86 o 
  -7  -2  13       45.16       43.48     29.76 o 
  -6  -2  13       44.22       81.41     32.18 o 
  -5  -2  13       16.58       19.03     22.67 o 
  -4  -2  13      465.86      497.68     33.96 o 
  -3  -2  13       51.42       36.69     14.82 o 
  -2  -2  13      406.53      417.83     25.35 o 
  -1  -2  13        0.09        5.08      9.18 o 
   0  -2  13        3.77       -4.29      5.58 o 
   1  -2  13       13.24       24.26      7.53 o 
   2  -2  13      566.99      526.67     25.80 o 
   3  -2  13       99.61       87.77     11.96 o 
   4  -2  13        1.06        0.00     14.29 o 
   5  -2  13      112.64      115.64     19.12 o 
   6  -2  13        0.03      -16.94     16.94 o 
   7  -2  13       17.84        9.04     28.29 o 
  -7  -1  13       43.47       15.02     33.40 o 
  -6  -1  13      373.63      433.82     41.68 o 
  -5  -1  13       19.91       47.52     21.27 o 
  -4  -1  13      115.32       99.32     21.06 o 
  -3  -1  13       39.26       46.23     12.60 o 
  -2  -1  13        9.18        3.20     10.25 o 
  -1  -1  13      123.49      129.41     16.99 o 
   0  -1  13      166.69      174.02     23.13 o 
   1  -1  13      122.74       88.30     17.88 o 
   2  -1  13      217.37      168.65     13.19 o 
   3  -1  13        7.40        6.35     10.61 o 
   4  -1  13       91.93       74.20     14.91 o 
   5  -1  13      122.86      111.06     18.19 o 
   6  -1  13       52.07       28.06     22.28 o 
   7  -1  13       30.93       14.07     25.50 o 
  -8   0  13        3.18      -14.57     28.26 o 
  -7   0  13        5.46       56.95     26.47 o 
  -6   0  13      194.96      237.15     29.64 o 
  -5   0  13        1.32       -3.67     14.26 o 
  -4   0  13      245.51      259.29     25.31 o 
  -3   0  13      552.20      577.21     25.40 o 
  -2   0  13     1303.11     1338.72     31.94 o 
  -1   0  13      184.62      162.16     14.81 o 
   0   0  13      138.79     -454.15    454.15 o 
   1   0  13      116.18      112.43     10.11 o 
   2   0  13        5.98       -7.44      7.44 o 
   3   0  13      303.32      286.20     18.40 o 
   4   0  13      266.05      250.10     17.53 o 
   5   0  13       11.17       13.72     15.28 o 
   6   0  13       97.42       83.79     23.64 o 
   7   0  13        4.86      -19.29     24.93 o 
  -8   1  13       40.25       65.14     47.56 o 
  -7   1  13        8.50       46.78     31.06 o 
  -6   1  13       58.16       28.77     24.19 o 
  -5   1  13       33.77       17.98     20.59 o 
  -4   1  13       51.54       58.28     12.94 o 
  -3   1  13      108.65       70.75     14.86 o 
  -2   1  13      832.23      861.20     24.78 o 
  -1   1  13     2827.65     2795.28     48.82 o 
   0   1  13        0.47       -8.67      8.67 o 
   1   1  13        4.98      -12.12     12.12 o 
   2   1  13        4.76       -9.16      9.16 o 
   3   1  13      100.40       93.43     13.62 o 
   4   1  13       45.97       14.32     16.78 o 
   5   1  13       27.64       31.15     22.99 o 
   6   1  13        5.14       -8.59     18.31 o 
   7   1  13       20.01       44.34     24.02 o 
  -7   2  13       60.33       29.99     36.24 o 
  -6   2  13        1.41       13.33     23.96 o 
  -5   2  13       38.13        6.42     21.62 o 
  -4   2  13       15.76       -3.08      9.95 o 
  -3   2  13       50.69       43.14     10.34 o 
  -2   2  13        1.46       -9.51      9.51 o 
  -1   2  13       31.33       20.24     11.82 o 
   0   2  13      312.88      317.41     21.75 o 
   1   2  13        9.77      -14.93     14.93 o 
   2   2  13        0.13        5.92     11.73 o 
   3   2  13       33.41       47.38     15.04 o 
   4   2  13        0.57        2.08     15.73 o 
   5   2  13        1.94        5.98     17.39 o 
   6   2  13        1.72       22.57     17.42 o 
   7   2  13        2.36        5.61     18.29 o 
  -7   3  13      141.54      166.86     40.27 o 
  -6   3  13       43.97       53.13     27.01 o 
  -5   3  13       28.31       18.32     21.94 o 
  -4   3  13      239.58      226.56     23.93 o 
  -3   3  13       37.77       49.84     15.41 o 
  -2   3  13       33.40       20.66     12.64 o 
  -1   3  13        6.30        3.98     13.16 o 
   0   3  13       68.92       55.54     10.68 o 
   1   3  13       44.28       43.76     11.97 o 
   2   3  13       15.37       40.23     17.63 o 
   3   3  13       96.19       95.40     17.55 o 
   4   3  13       57.91       76.69     18.71 o 
   5   3  13       47.45       42.71     18.64 o 
   6   3  13        0.33        6.10     16.48 o 
  -7   4  13       49.26       31.90     32.71 o 
  -6   4  13       10.24       47.66     22.13 o 
  -5   4  13        0.21      -18.49     18.49 o 
  -4   4  13        6.68       13.43     18.56 o 
  -3   4  13       71.81       44.61     22.29 o 
  -2   4  13       37.65        5.53     17.40 o 
  -1   4  13      164.72      154.86     26.58 o 
   0   4  13        6.02        4.26     11.31 o 
   1   4  13        0.02       -8.55     15.42 o 
   2   4  13        0.02      -17.54     17.54 o 
   3   4  13        2.34      -15.26     15.26 o 
   4   4  13       43.44       11.12     20.64 o 
   5   4  13       11.11       16.74     15.09 o 
   6   4  13        3.22       16.90     13.11 o 
  -6   5  13       50.94       45.52     22.50 o 
  -5   5  13       14.04       -1.19     19.07 o 
  -4   5  13       94.23       59.02     24.43 o 
  -3   5  13       79.33       36.56     23.43 o 
  -2   5  13      906.15      927.13     55.57 o 
  -1   5  13       24.20       22.35      6.97 o 
   0   5  13       62.36       68.74     17.35 o 
   1   5  13       39.02       26.36     21.18 o 
   2   5  13        8.25       31.04     17.89 o 
   3   5  13        0.23      -14.79     14.79 o 
   4   5  13        1.46        3.21     14.63 o 
   5   5  13        0.41       -8.94     10.61 o 
  -5   6  13       37.81       28.32     16.77 o 
  -4   6  13       22.08       23.62     18.62 o 
  -3   6  13      134.68      138.28     25.44 o 
  -2   6  13        0.00        5.55     19.62 o 
  -1   6  13       47.93       84.48     24.19 o 
   0   6  13        0.28      -11.25     11.25 o 
   1   6  13       14.99        8.10     19.21 o 
   2   6  13        6.05        4.90     16.89 o 
   3   6  13        2.64      -12.47     12.47 o 
   4   6  13        0.51       -9.93      9.93 o 
  -4   7  13       11.87       23.33     13.52 o 
  -3   7  13       24.04       38.09     15.69 o 
  -2   7  13       17.70       -3.43     12.74 o 
  -1   7  13        0.16        3.29     14.62 o 
   0   7  13       18.03       11.04     11.08 o 
   1   7  13       41.39       27.50     14.38 o 
   2   7  13       17.25       -2.04      9.97 o 
   3   7  13        2.22       11.77      9.28 o 
  -2   8  13       18.12       -1.84      8.54 o 
  -1   8  13        0.07       -0.61      7.40 o 
   0   8  13        0.00        7.67      5.40 o 
   1   8  13        8.01       -1.55      6.90 o 
  -1  -8  14       21.40        8.29     11.51 o 
   0  -8  14       14.65      -14.26     15.67 o 
   1  -8  14        6.39        3.61     11.34 o 
  -3  -7  14        6.01       -1.58      9.96 o 
  -2  -7  14        0.39       -1.75     11.05 o 
  -1  -7  14        4.74       15.63     11.12 o 
   0  -7  14       10.97        6.69     27.48 o 
   1  -7  14        3.52        9.77     14.98 o 
   2  -7  14       23.24       20.67     16.16 o 
   3  -7  14        0.98      -15.55     15.55 o 
   4  -7  14        1.60       25.80     15.28 o 
  -5  -6  14        0.21        4.28     14.14 o 
  -4  -6  14       82.72       50.12     20.93 o 
  -3  -6  14       35.81       35.22     20.62 o 
  -2  -6  14       47.55       32.03     18.55 o 
  -1  -6  14       49.20       62.08     18.34 o 
   0  -6  14       15.85       -1.73     10.05 o 
   1  -6  14        2.09      -15.21     15.21 o 
   2  -6  14       88.02       91.32     21.04 o 
   3  -6  14       10.45      -12.30     17.65 o 
   4  -6  14      396.60      390.48     33.41 o 
   5  -6  14        9.29       13.70     21.38 o 
  -5  -5  14       44.31       33.98     21.55 o 
  -4  -5  14        3.27        5.59     19.05 o 
  -3  -5  14      169.12      149.06     24.54 o 
  -2  -5  14       74.03       85.75     22.10 o 
  -1  -5  14      127.26      161.31     20.18 o 
   0  -5  14        8.37       11.81      9.96 o 
   1  -5  14        0.11       10.70     11.46 o 
   2  -5  14       12.79       10.31     16.23 o 
   3  -5  14       25.99       10.15     18.28 o 
   4  -5  14        0.82       14.46     16.58 o 
   5  -5  14       66.60       32.29     23.92 o 
   6  -5  14        0.80      -19.39     26.57 o 
  -6  -4  14        0.34       10.92     22.43 o 
  -5  -4  14       28.99       18.22     23.16 o 
  -4  -4  14       66.15       32.27     19.69 o 
  -3  -4  14        7.56        4.78      1.11 o 
  -2  -4  14      894.75      881.59     37.87 o 
  -1  -4  14       40.06       16.68     14.13 o 
   0  -4  14        4.91       -5.69      7.98 o 
   1  -4  14        8.46       16.00     10.27 o 
   2  -4  14       47.73       24.45     12.34 o 
   3  -4  14       51.30       38.07     18.61 o 
   4  -4  14       19.91        3.44     18.21 o 
   5  -4  14        0.03       20.00     15.46 o 
   6  -4  14       17.08        1.91     26.75 o 
  -7  -3  14        0.00       16.97     24.34 o 
  -6  -3  14       85.43       91.30     27.66 o 
  -5  -3  14       28.31       51.14     22.90 o 
  -4  -3  14       53.46       69.14     21.90 o 
  -3  -3  14        6.08       19.68     17.60 o 
  -2  -3  14      122.32      148.53     19.67 o 
  -1  -3  14      462.32      409.85     18.08 o 
   0  -3  14       20.52       20.94      8.47 o 
   1  -3  14       94.37       93.60     10.28 o 
   2  -3  14        3.94        9.88      9.66 o 
   3  -3  14     1018.23     1021.98     34.67 o 
   4  -3  14      197.03      186.94     24.06 o 
   5  -3  14       28.51       50.18     18.03 o 
   6  -3  14        0.02      -12.17     18.68 o 
   7  -3  14        3.29       17.06     39.64 o 
  -7  -2  14        4.21      -22.27     22.27 o 
  -6  -2  14      254.40      242.28     38.55 o 
  -5  -2  14      336.16      414.15     32.30 o 
  -4  -2  14     2631.28     2933.77     64.18 o 
  -3  -2  14        6.44      -10.17     11.74 o 
  -2  -2  14      685.53      694.55     29.95 o 
  -1  -2  14        1.37       -9.17      9.17 o 
   0  -2  14       88.97       99.70     16.76 o 
   1  -2  14        8.75       19.55      8.36 o 
   2  -2  14       21.12       55.12     13.49 o 
   3  -2  14      463.17      474.37     19.93 o 
   4  -2  14       61.55       44.77     18.52 o 
   5  -2  14        5.78        2.33     15.57 o 
   6  -2  14       11.07        4.75     19.00 o 
   7  -2  14        5.49        4.88     28.69 o 
  -7  -1  14       10.06       -5.11     25.72 o 
  -6  -1  14      642.70      763.30     46.98 o 
  -5  -1  14      131.76      118.49     25.32 o 
  -4  -1  14       14.47       24.33     15.56 o 
  -3  -1  14        3.27       -1.94     12.89 o 
  -2  -1  14       11.53       35.34     11.25 o 
  -1  -1  14     1068.88     1096.05     33.65 o 
   0  -1  14        0.05       -7.30      7.30 o 
   1  -1  14      502.54      518.32     24.42 o 
   2  -1  14        0.12       -9.22      9.22 o 
   3  -1  14      122.22      150.33     17.02 o 
   4  -1  14      590.59      601.73     28.04 o 
   5  -1  14      133.08      176.35     19.21 o 
   6  -1  14       24.69       39.77     21.14 o 
   7  -1  14       12.84        2.18     27.70 o 
  -7   0  14        0.20      -23.27     23.27 o 
  -6   0  14       56.36       23.24     25.80 o 
  -5   0  14       28.46        0.00     15.59 o 
  -4   0  14       34.79       36.09     11.12 o 
  -3   0  14      124.46      122.49     16.49 o 
  -2   0  14      310.27      259.44     19.48 o 
  -1   0  14      168.37      195.44     14.75 o 
   0   0  14     2159.18     2250.16     62.72 o 
   1   0  14       11.62       -8.56      8.56 o 
   2   0  14       21.01       11.31      9.28 o 
   3   0  14        0.33      -11.10     11.10 o 
   4   0  14       28.64       34.08      9.74 o 
   5   0  14       28.72       -1.97     15.25 o 
   6   0  14       33.12       32.83     21.84 o 
   7   0  14       54.42       98.67     26.59 o 
  -7   1  14      106.80      169.00     39.03 o 
  -6   1  14      196.02      176.47     29.32 o 
  -5   1  14      303.62      261.18     28.12 o 
  -4   1  14       84.67       79.70     12.95 o 
  -3   1  14       87.18       59.09     16.02 o 
  -2   1  14       88.72       62.38     12.83 o 
  -1   1  14     1081.05     1128.93     33.93 o 
   0   1  14      326.86      338.14     50.95 o 
   1   1  14      185.17      172.50     14.74 o 
   2   1  14      266.53      315.86     18.28 o 
   3   1  14       12.01       31.21     13.91 o 
   4   1  14       36.10       34.93     16.25 o 
   5   1  14       70.19       87.11     20.19 o 
   6   1  14       15.13       15.39     20.57 o 
   7   1  14      148.96      140.01     24.51 o 
  -7   2  14        1.16       -9.14     26.51 o 
  -6   2  14       74.15       66.12     28.03 o 
  -5   2  14       34.64       23.94     23.27 o 
  -4   2  14       44.31       42.40     17.15 o 
  -3   2  14        0.17       20.07     13.53 o 
  -2   2  14       81.37       92.62     15.04 o 
  -1   2  14       49.05       75.33     15.37 o 
   0   2  14        1.17        7.70      2.05 o 
   1   2  14      140.43      169.05     18.12 o 
   2   2  14       59.25       40.08     13.69 o 
   3   2  14       23.57       43.94     15.14 o 
   4   2  14       89.80       90.49     15.81 o 
   5   2  14        0.01       -4.50     16.08 o 
   6   2  14       36.10       18.76     19.54 o 
   7   2  14       10.94       11.25     19.83 o 
  -7   3  14       11.47       58.40     32.06 o 
  -6   3  14      224.06      227.03     36.30 o 
  -5   3  14      111.29      131.63     20.57 o 
  -4   3  14        4.67      -12.27     12.27 o 
  -3   3  14        3.88       20.63     14.18 o 
  -2   3  14        8.93       39.49     13.70 o 
  -1   3  14      193.03      173.62     19.19 o 
   0   3  14        0.03        2.74     17.35 o 
   1   3  14       51.88       93.55     20.73 o 
   2   3  14       73.84       72.55     18.71 o 
   3   3  14        0.73        2.32     14.75 o 
   4   3  14        0.74        8.41     16.68 o 
   5   3  14        2.17        9.75     17.74 o 
   6   3  14        2.38      -15.09     15.63 o 
  -7   4  14       16.98       30.10     27.84 o 
  -6   4  14        7.41       14.96     24.34 o 
  -5   4  14       23.75       39.57     23.01 o 
  -4   4  14        5.11       13.92     17.92 o 
  -3   4  14      118.23      131.13     21.56 o 
  -2   4  14        0.06      -14.91     14.91 o 
  -1   4  14       21.31       17.01      5.15 o 
   0   4  14      130.64      159.34     17.62 o 
   1   4  14      251.67      273.16     29.02 o 
   2   4  14      248.37      245.72     24.41 o 
   3   4  14        8.58        1.29     18.27 o 
   4   4  14        3.95      -14.66     14.66 o 
   5   4  14       25.89       29.62     14.08 o 
   6   4  14        0.69       -9.68     12.61 o 
  -6   5  14       27.80       -2.66     17.10 o 
  -5   5  14       12.60      -17.41     17.41 o 
  -4   5  14        0.89      -15.84     16.25 o 
  -3   5  14        5.63       39.54     19.78 o 
  -2   5  14      737.66      884.85     45.98 o 
  -1   5  14      204.20      290.02     31.45 o 
   0   5  14       16.77        3.05     13.52 o 
   1   5  14       13.23       14.25     22.12 o 
   2   5  14        1.79       21.68     18.65 o 
   3   5  14        0.20      -11.21     14.90 o 
   4   5  14        1.61        4.14     12.42 o 
   5   5  14        5.72       -1.56      9.91 o 
  -5   6  14        4.20       -3.14     12.26 o 
  -4   6  14        5.92       28.54     18.38 o 
  -3   6  14      107.55      100.47     24.21 o 
  -2   6  14        2.17       -8.27     15.56 o 
  -1   6  14       44.97       54.83     20.36 o 
   0   6  14        3.92        3.90     19.27 o 
   1   6  14       35.64        8.94     19.16 o 
   2   6  14       20.21       -0.90     13.60 o 
   3   6  14        2.93       -7.95     11.56 o 
   4   6  14        1.12        8.62      8.57 o 
  -4   7  14        3.17        0.00     10.60 o 
  -3   7  14        0.03        0.00     11.21 o 
  -2   7  14        0.81       25.62     12.52 o 
  -1   7  14        3.58      -12.24     12.24 o 
   0   7  14        1.91       -7.91      7.91 o 
   1   7  14        2.01        0.96     12.34 o 
   2   7  14        3.00       14.19     10.20 o 
   3   7  14       11.76       -4.51      8.46 o 
  -1   8  14        3.67       -6.21      7.08 o 
   0   8  14        2.55        5.56      6.56 o 
  -3  -7  15        8.45        2.85     12.69 o 
  -2  -7  15       12.67       11.64     12.07 o 
  -1  -7  15       25.79        7.76     13.77 o 
   0  -7  15       15.94        9.69     12.24 o 
   1  -7  15       24.44       19.52     13.75 o 
   2  -7  15        8.75       -1.02     14.50 o 
   3  -7  15       15.89        0.00     13.20 o 
  -4  -6  15        1.04        6.10     14.81 o 
  -3  -6  15        4.54       -1.03     15.43 o 
  -2  -6  15        0.42      -11.38     15.37 o 
  -1  -6  15       38.78        2.27     17.23 o 
   0  -6  15        2.23       -8.17      9.94 o 
   1  -6  15       22.99       34.85     16.57 o 
   2  -6  15       34.21       20.12     16.71 o 
   3  -6  15       11.66       29.70     16.96 o 
   4  -6  15       79.75       93.07     23.60 o 
   5  -6  15       67.08       46.68     26.86 o 
  -5  -5  15        6.74       33.99     18.86 o 
  -4  -5  15       11.95       22.63     19.45 o 
  -3  -5  15      229.76      158.90     29.13 o 
  -2  -5  15       43.48       28.55     19.38 o 
  -1  -5  15        0.16        9.00     15.14 o 
   0  -5  15        0.67      -11.35     11.35 o 
   1  -5  15       95.92       59.72     16.47 o 
   2  -5  15        0.04       -5.87     12.12 o 
   3  -5  15       88.58       71.49     20.74 o 
   4  -5  15       24.17       10.90     19.63 o 
   5  -5  15       84.77       80.72     26.50 o 
   6  -5  15        1.61       -2.10     25.22 o 
  -6  -4  15       42.81       33.18     22.74 o 
  -5  -4  15       13.81       52.04     21.48 o 
  -4  -4  15       51.23       51.46     21.04 o 
  -3  -4  15        1.80       -1.07     15.98 o 
  -2  -4  15       44.63       44.05     12.21 o 
  -1  -4  15       73.29       89.61     16.24 o 
   0  -4  15       78.23       67.88      9.61 o 
   1  -4  15        7.56        9.27     11.06 o 
   2  -4  15        3.06        7.96     13.53 o 
   3  -4  15       41.70       49.74     14.47 o 
   4  -4  15      116.35      157.77     20.19 o 
   5  -4  15       20.42       21.21     20.48 o 
   6  -4  15       37.41       86.66     24.11 o 
  -6  -3  15        9.98       28.13     29.09 o 
  -5  -3  15       10.40        1.53     24.26 o 
  -4  -3  15        2.25       -2.04     14.10 o 
  -3  -3  15      131.85      129.91     25.46 o 
  -2  -3  15       18.32       13.52      3.90 o 
  -1  -3  15        2.63        0.69     13.60 o 
   0  -3  15        9.65        4.09     11.70 o 
   1  -3  15      138.93      179.52     16.59 o 
   2  -3  15       46.20       44.87     12.36 o 
   3  -3  15      226.99      253.09     22.29 o 
   4  -3  15        4.32       -0.97     13.26 o 
   5  -3  15        6.99      -15.77     15.77 o 
   6  -3  15       17.66       58.49     22.33 o 
   7  -3  15       13.60       38.52     43.85 o 
  -7  -2  15        4.68        4.61      1.48 o 
  -6  -2  15       62.95       61.30     31.48 o 
  -5  -2  15        8.19        9.00      2.71 o 
  -4  -2  15      980.06     1065.27     46.21 o 
  -3  -2  15       88.38       96.21     18.88 o 
  -2  -2  15      624.04      674.37     31.22 o 
  -1  -2  15       46.35       14.71     13.52 o 
   0  -2  15     1507.51     1543.84     28.73 o 
   1  -2  15        5.67        1.85      0.43 o 
   2  -2  15        6.71       25.69     11.62 o 
   3  -2  15        7.12        5.33     11.88 o 
   4  -2  15      653.14      765.14     33.27 o 
   5  -2  15       10.80        4.78     17.40 o 
   6  -2  15        0.06       -4.46     19.43 o 
   7  -2  15       47.97       23.96     32.91 o 
  -7  -1  15       80.38        4.72     36.65 o 
  -6  -1  15       10.01       19.41     28.74 o 
  -5  -1  15      628.93      636.22     43.20 o 
  -4  -1  15       44.05       46.77     13.28 o 
  -3  -1  15       94.25       95.03     23.27 o 
  -2  -1  15       15.19       -0.54      7.64 o 
  -1  -1  15       40.06       32.98     11.87 o 
   0  -1  15        2.37        1.48      6.85 o 
   1  -1  15      119.26      110.86     17.89 o 
   2  -1  15      134.73      128.13     13.80 o 
   3  -1  15      448.70      462.42     24.21 o 
   4  -1  15       12.97      -16.60     16.60 o 
   5  -1  15        9.71       10.36     15.99 o 
   6  -1  15        0.06      -19.28     19.28 o 
   7  -1  15        1.72       22.81     27.75 o 
  -7   0  15        9.62        4.95     34.26 o 
  -6   0  15      181.19      156.85     32.60 o 
  -5   0  15      249.10      225.56     25.60 o 
  -4   0  15      413.85      390.07     25.65 o 
  -3   0  15        0.04      -10.61     10.61 o 
  -2   0  15        0.61      -10.94     10.94 o 
  -1   0  15       15.49       27.30     11.57 o 
   0   0  15        8.91        8.61      2.68 o 
   1   0  15      235.93      250.96     15.64 o 
   2   0  15        0.18       -8.06      9.14 o 
   3   0  15       49.58       72.27     13.45 o 
   4   0  15      319.80      314.47     26.28 o 
   5   0  15        5.75       11.67     16.71 o 
   6   0  15        0.32       26.79     19.61 o 
   7   0  15       32.93        5.96     26.36 o 
  -7   1  15        1.69      -22.69     28.87 o 
  -6   1  15        1.86       -1.39     22.28 o 
  -5   1  15        2.01       33.15     18.65 o 
  -4   1  15       86.18       87.51     19.69 o 
  -3   1  15      217.73      231.17     20.63 o 
  -2   1  15        3.98      -11.43     11.43 o 
  -1   1  15      137.99      156.50     17.86 o 
   0   1  15      517.10      484.73     42.50 o 
   1   1  15      174.51      219.03     17.56 o 
   2   1  15       66.81       70.53     15.83 o 
   3   1  15       55.83       52.95     13.85 o 
   4   1  15      103.75      132.46     20.36 o 
   5   1  15       21.17        3.65     18.90 o 
   6   1  15       14.43      -13.06     18.90 o 
   7   1  15       73.58       54.22     27.95 o 
  -7   2  15       48.49       54.04     14.20 o 
  -6   2  15        0.01       -4.20     20.19 o 
  -5   2  15      200.36      206.43     24.44 o 
  -4   2  15      104.89       71.82     19.78 o 
  -3   2  15       74.70      103.71     19.65 o 
  -2   2  15        5.29       23.60     11.68 o 
  -1   2  15      177.12      164.48     20.72 o 
   0   2  15      666.47      660.62     46.97 o 
   1   2  15        0.24      -24.77     24.77 o 
   2   2  15        8.68        8.03      2.28 o 
   3   2  15        0.24      -13.74     13.74 o 
   4   2  15        6.85       -0.95     14.09 o 
   5   2  15       30.09       45.04     19.20 o 
   6   2  15       16.64       25.75     19.75 o 
  -7   3  15       25.70       65.69     36.26 o 
  -6   3  15      250.58      236.67     33.70 o 
  -5   3  15       54.66       41.15     25.37 o 
  -4   3  15       62.75       25.38     23.26 o 
  -3   3  15       39.27       43.72     21.86 o 
  -2   3  15       18.66       36.26     16.00 o 
  -1   3  15        0.89       -5.87     11.49 o 
   0   3  15       85.27       85.93     17.38 o 
   1   3  15      226.25      224.23     22.44 o 
   2   3  15        0.01       14.77     16.30 o 
   3   3  15       31.23       16.23     17.36 o 
   4   3  15       56.46       60.09     20.39 o 
   5   3  15       58.53       43.95     21.19 o 
   6   3  15       33.61       35.55     17.47 o 
  -6   4  15       10.30       -5.82     20.50 o 
  -5   4  15      142.44       95.72     25.74 o 
  -4   4  15        3.46      -16.69     16.69 o 
  -3   4  15        6.97       34.93     17.47 o 
  -2   4  15       35.37       55.69     20.22 o 
  -1   4  15      199.26      185.33     23.52 o 
   0   4  15      166.68      187.89     57.40 o 
   1   4  15       35.14       71.98     24.52 o 
   2   4  15       17.14      -16.47     16.47 o 
   3   4  15        7.07        2.46     16.50 o 
   4   4  15        2.88        1.19     16.50 o 
   5   4  15        3.53        6.51     14.29 o 
   6   4  15       10.43        0.92     12.79 o 
  -6   5  15        1.06       -7.86     17.71 o 
  -5   5  15       18.59       -4.85     17.51 o 
  -4   5  15       93.68       62.19     22.91 o 
  -3   5  15       16.80        1.47     20.45 o 
  -2   5  15      215.96      283.21     30.30 o 
  -1   5  15       82.21       81.99     21.82 o 
   0   5  15      165.15      175.51     48.50 o 
   1   5  15        7.48       37.81     22.59 o 
   2   5  15       26.27       38.74     18.99 o 
   3   5  15        2.38       18.18     14.88 o 
   4   5  15       19.12       18.90     12.21 o 
   5   5  15        4.65       -5.27      9.85 o 
  -5   6  15        3.26       36.57     16.41 o 
  -4   6  15        5.63      -14.14     14.14 o 
  -3   6  15       27.52       41.86     19.02 o 
  -2   6  15       27.30       32.45     19.36 o 
  -1   6  15        0.70       -9.98     14.16 o 
   0   6  15        8.10       34.95     12.37 o 
   1   6  15        0.07        0.00     12.73 o 
   2   6  15        7.89       -9.42     12.26 o 
   3   6  15        2.46       -1.50      8.82 o 
   4   6  15        7.62       -1.31      8.06 o 
  -4   7  15        9.70       -8.68      8.88 o 
  -3   7  15        9.83       25.73     12.64 o 
  -2   7  15        8.67       -2.33     11.91 o 
  -1   7  15       11.90       -2.33     11.20 o 
   0   7  15        1.18        8.60      8.77 o 
   1   7  15        2.97        9.78     11.87 o 
   2   7  15        3.68        1.55      9.91 o 
  -2  -7  16        0.94       -4.29     10.35 o 
  -1  -7  16        5.42      -11.86     13.01 o 
   0  -7  16        0.02        2.66      9.18 o 
   1  -7  16       15.52       26.01     13.99 o 
   2  -7  16        4.61      -14.45     14.45 o 
   3  -7  16        7.56       41.94     16.65 o 
  -4  -6  16        3.12        1.22     16.20 o 
  -3  -6  16      134.91       88.83     21.30 o 
  -2  -6  16      195.77      179.81     20.65 o 
  -1  -6  16       24.95       33.24     14.60 o 
   0  -6  16        0.96       10.02      9.54 o 
   1  -6  16        4.67       18.41     14.58 o 
   2  -6  16       71.52       43.55     19.91 o 
   3  -6  16        2.55       21.30     16.22 o 
   4  -6  16       22.58        9.21     20.26 o 
  -5  -5  16        3.86       -8.61     14.29 o 
  -4  -5  16        4.89       25.71     20.42 o 
  -3  -5  16      303.18      263.71     34.26 o 
  -2  -5  16        6.64       -6.25     18.24 o 
  -1  -5  16      105.53       87.08     17.50 o 
   0  -5  16       15.48        6.63     12.47 o 
   1  -5  16       39.09       55.79     16.31 o 
   2  -5  16        3.17      -14.96     14.96 o 
   3  -5  16       90.34       58.55     22.28 o 
   4  -5  16       39.27       41.72     21.14 o 
   5  -5  16       39.62       60.71     28.38 o 
  -6  -4  16       11.72      -17.11     17.11 o 
  -5  -4  16        0.05       31.12     20.66 o 
  -4  -4  16       27.80        5.80     23.18 o 
  -3  -4  16      166.76      156.19     27.22 o 
  -2  -4  16      647.24      657.13     42.72 o 
  -1  -4  16        4.34        5.99     14.47 o 
   0  -4  16      173.86      197.39     15.26 o 
   1  -4  16       15.23       -0.83     11.88 o 
   2  -4  16        0.03        9.42     12.63 o 
   3  -4  16        2.55       -2.83     12.30 o 
   4  -4  16       19.33        8.73     17.99 o 
   5  -4  16       18.42       65.13     19.79 o 
   6  -4  16        1.92      -27.68     27.68 o 
  -6  -3  16      161.66      112.11     33.26 o 
  -5  -3  16       94.00       63.47     24.87 o 
  -4  -3  16        4.10       21.85     20.50 o 
  -3  -3  16      172.57      186.40     24.81 o 
  -2  -3  16      157.64      166.27     22.29 o 
  -1  -3  16       94.88       69.48     10.45 o 
   0  -3  16        2.23        2.76      7.79 o 
   1  -3  16      183.46      186.99     19.30 o 
   2  -3  16        3.90       16.02     10.76 o 
   3  -3  16       96.17      147.76     19.31 o 
   4  -3  16        4.67       13.17     14.92 o 
   5  -3  16        0.91       18.47     16.47 o 
   6  -3  16        0.04      -23.55     23.55 o 
  -7  -2  16        0.19       16.11     26.58 o 
  -6  -2  16      154.52      108.81     33.34 o 
  -5  -2  16       57.53       60.62     25.94 o 
  -4  -2  16      108.26       97.10     21.16 o 
  -3  -2  16       86.59       85.65     21.35 o 
  -2  -2  16      630.95      679.34     30.62 o 
  -1  -2  16       33.70       11.18     13.02 o 
   0  -2  16        0.23      -77.47     77.47 o 
   1  -2  16       34.92       38.50     10.01 o 
   2  -2  16      316.87      363.28     20.40 o 
   3  -2  16       81.35       59.93     16.60 o 
   4  -2  16      327.31      276.99     25.78 o 
   5  -2  16       31.95       34.74     19.27 o 
   6  -2  16        2.11       -9.69     19.69 o 
   7  -2  16        2.00       44.77     38.37 o 
  -7  -1  16        1.60      -22.66     29.31 o 
  -6  -1  16        0.05       27.92     29.01 o 
  -5  -1  16     1348.67     1358.01     55.40 o 
  -4  -1  16      229.19      274.14     31.60 o 
  -3  -1  16      602.01      592.09     29.35 o 
  -2  -1  16        0.03      -10.84     10.84 o 
  -1  -1  16        0.05      -12.07     12.07 o 
   0  -1  16        0.02       -6.50      6.50 o 
   1  -1  16       44.86       41.51     11.28 o 
   2  -1  16        8.19      -10.51     10.51 o 
   3  -1  16      724.82      825.68     34.18 o 
   4  -1  16        0.64      -13.84     13.84 o 
   5  -1  16       26.02       29.61     16.75 o 
   6  -1  16        5.27      -19.29     19.91 o 
   7  -1  16       16.85       64.02     34.80 o 
  -7   0  16        3.60      -19.57     27.73 o 
  -6   0  16        1.51       34.97     29.01 o 
  -5   0  16       70.02       56.73     25.51 o 
  -4   0  16       20.25       16.60      5.26 o 
  -3   0  16       23.67        1.81     13.23 o 
  -2   0  16      269.61      242.63     19.49 o 
  -1   0  16        6.41      -12.96     12.96 o 
   0   0  16       16.37      -18.33     18.33 o 
   1   0  16        4.43      -12.08     12.08 o 
   2   0  16       25.99       34.74     11.84 o 
   3   0  16       29.86       14.72     16.10 o 
   4   0  16       41.33       30.24      9.02 o 
   5   0  16        9.45       32.07     16.10 o 
   6   0  16        4.89       -4.16     18.43 o 
   7   0  16        4.31       33.33     26.74 o 
  -7   1  16       91.69       95.14     41.44 o 
  -6   1  16       14.88       20.50     26.17 o 
  -5   1  16        1.19      -11.76     16.68 o 
  -4   1  16        1.20        2.16      0.35 o 
  -3   1  16      103.16      119.54     18.90 o 
  -2   1  16      262.04      287.37     23.14 o 
  -1   1  16        3.03      -14.59     14.59 o 
   0   1  16        1.06       -8.71      8.71 o 
   1   1  16      647.29      683.30     27.99 o 
   2   1  16       55.57       38.78     13.70 o 
   3   1  16      112.94      124.13     22.08 o 
   4   1  16       50.39       43.89     12.06 o 
   5   1  16       67.03       74.80     20.72 o 
   6   1  16        0.63      -18.78     19.06 o 
   7   1  16       11.26       -3.06     23.81 o 
  -7   2  16       87.60       64.26     38.91 o 
  -6   2  16      144.80      167.26     33.45 o 
  -5   2  16       31.67       30.98     21.20 o 
  -4   2  16      180.53      129.50     21.47 o 
  -3   2  16        2.77      -11.65     12.73 o 
  -2   2  16       60.06       76.77     15.82 o 
  -1   2  16      634.22      740.35     29.54 o 
   0   2  16      105.53      111.18      9.89 o 
   1   2  16      655.67      607.84     29.40 o 
   2   2  16        0.01      -12.70     12.70 o 
   3   2  16      143.30      147.08     19.96 o 
   4   2  16       23.72       21.44      7.10 o 
   5   2  16       44.48        7.67     19.38 o 
   6   2  16        0.01       23.30     18.08 o 
  -7   3  16        8.00       -8.05     29.09 o 
  -6   3  16       23.64       27.62     23.40 o 
  -5   3  16       16.84       14.33     21.85 o 
  -4   3  16      257.65      306.69     28.22 o 
  -3   3  16       73.24       57.60     18.43 o 
  -2   3  16        2.48      -10.61     12.64 o 
  -1   3  16        0.26       -1.51     12.63 o 
   0   3  16        1.49       12.93     10.70 o 
   1   3  16      195.84      176.59     23.63 o 
   2   3  16        1.20      -12.23     12.37 o 
   3   3  16       28.54       57.60     16.04 o 
   4   3  16        0.62       -8.69     14.90 o 
   5   3  16        0.27       -5.42     15.82 o 
   6   3  16        5.78        4.70     13.98 o 
  -6   4  16        0.18      -10.36     16.83 o 
  -5   4  16        0.01       34.81     20.08 o 
  -4   4  16        4.92       -5.55     14.88 o 
  -3   4  16       45.53       59.96     19.45 o 
  -2   4  16        2.37       -7.76     14.30 o 
  -1   4  16        1.58        1.24     17.02 o 
   0   4  16       14.65       11.69      3.53 o 
   1   4  16       57.81       58.40     21.23 o 
   2   4  16       18.92       44.55     19.50 o 
   3   4  16        4.26      -16.20     16.20 o 
   4   4  16        7.05       -3.01     14.79 o 
   5   4  16       29.30       15.93     12.83 o 
  -6   5  16       35.81       32.72     21.53 o 
  -5   5  16       15.70       -8.40     16.32 o 
  -4   5  16        5.36       -2.23     14.56 o 
  -3   5  16       10.79       -3.19     15.21 o 
  -2   5  16        0.42      -13.87     15.58 o 
  -1   5  16       97.37      109.28     24.86 o 
   0   5  16      533.78      709.16     85.79 o 
   1   5  16       45.48       40.78     21.23 o 
   2   5  16        3.42       40.59     18.16 o 
   3   5  16       24.15        9.75     15.03 o 
   4   5  16        0.84       13.34     10.79 o 
   5   5  16        4.95        2.45      9.63 o 
  -5   6  16       16.28       -6.04     13.46 o 
  -4   6  16        8.72       -1.94     12.39 o 
  -3   6  16       59.40       57.06     19.50 o 
  -2   6  16        6.46       20.07     18.37 o 
  -1   6  16       25.29       45.67     18.16 o 
   0   6  16        2.27        1.55      0.47 o 
   1   6  16        8.40       13.76     16.64 o 
   2   6  16        4.01       -5.69     11.13 o 
   3   6  16        0.27       14.94     11.14 o 
  -3   7  16        0.09       19.68     10.85 o 
  -2   7  16       10.35       13.53     13.47 o 
  -1   7  16        0.03        4.72     11.44 o 
   0   7  16        7.67       13.93     21.85 o 
   1   7  16        8.33        0.86     11.31 o 
   2   7  16        0.06       -3.49      7.63 o 
  -2  -7  17       11.40      -12.51     12.51 o 
  -1  -7  17        5.17       10.96     11.65 o 
   0  -7  17       38.41       36.23     10.39 o 
   1  -7  17        1.30        8.77     11.85 o 
   2  -7  17        0.59       21.15     11.87 o 
   3  -7  17        7.69        7.79     15.58 o 
  -4  -6  17       52.09       19.22     17.35 o 
  -3  -6  17       28.67        8.43     17.92 o 
  -2  -6  17       66.05       90.25     17.35 o 
  -1  -6  17       18.21       12.94     16.54 o 
   0  -6  17       10.67       16.09     10.19 o 
   1  -6  17       20.16        3.53     15.52 o 
   2  -6  17        1.20       16.30     15.71 o 
   3  -6  17       10.72      -16.68     16.68 o 
   4  -6  17       19.30       30.79     22.86 o 
  -5  -5  17        7.52       16.59     16.89 o 
  -4  -5  17       21.56       53.44     18.71 o 
  -3  -5  17      187.11      201.86     27.74 o 
  -2  -5  17        2.14       11.35     18.71 o 
  -1  -5  17       79.29       49.28     17.31 o 
   0  -5  17        1.97        0.66     10.07 o 
   1  -5  17      128.12      119.86     20.31 o 
   2  -5  17        0.17        7.00     14.51 o 
   3  -5  17       70.04       59.17     20.11 o 
   4  -5  17       27.98       41.19     18.48 o 
   5  -5  17        6.33      -19.26     23.58 o 
  -6  -4  17        0.52       13.00     21.33 o 
  -5  -4  17       25.13        6.36     21.17 o 
  -4  -4  17        0.40       -2.34     15.59 o 
  -3  -4  17      148.23      179.35     25.69 o 
  -2  -4  17      561.62      663.76     37.29 o 
  -1  -4  17       19.10       17.71     16.59 o 
   0  -4  17        5.90       16.09     24.91 o 
   1  -4  17        1.16       -6.08     11.19 o 
   2  -4  17      237.83      221.30     20.79 o 
   3  -4  17        3.82       -5.13     13.25 o 
   4  -4  17       20.96       10.77     18.67 o 
   5  -4  17        5.61        5.28     19.98 o 
   6  -4  17        4.72       43.06     33.53 o 
  -6  -3  17        3.17      -20.74     20.74 o 
  -5  -3  17       46.56       55.83     25.69 o 
  -4  -3  17       14.72       17.09     17.77 o 
  -3  -3  17      437.46      515.04     33.62 o 
  -2  -3  17      196.39      248.68     23.27 o 
  -1  -3  17        2.93        2.75      0.82 o 
   0  -3  17        0.23        0.46      7.96 o 
   1  -3  17      253.89      225.99     20.57 o 
   2  -3  17        0.47      -10.65     10.65 o 
   3  -3  17        0.76       -2.60     11.61 o 
   4  -3  17       38.09       69.86     19.59 o 
   5  -3  17        7.36       13.92     20.51 o 
   6  -3  17       27.82       15.99     27.50 o 
  -6  -2  17       25.20       45.11     30.79 o 
  -5  -2  17        6.41      -18.95     18.95 o 
  -4  -2  17       31.49       27.22     19.73 o 
  -3  -2  17      168.36      242.64     27.71 o 
  -2  -2  17       41.83       45.45     13.61 o 
  -1  -2  17       32.40       18.16     10.50 o 
   0  -2  17        5.91       -6.33      6.56 o 
   1  -2  17       19.54       27.22     11.38 o 
   2  -2  17        9.63      -12.06     12.06 o 
   3  -2  17       91.41      121.36     16.77 o 
   4  -2  17        8.30      -12.65     15.73 o 
   5  -2  17       15.07       46.21     18.00 o 
   6  -2  17        4.93       -5.31     21.03 o 
  -7  -1  17       14.58       47.54     34.86 o 
  -6  -1  17      184.42      185.21     37.24 o 
  -5  -1  17       93.08      101.20     27.76 o 
  -4  -1  17      623.59      618.71     37.23 o 
  -3  -1  17       32.87      -29.68     29.68 o 
  -2  -1  17      103.36       95.06     19.07 o 
  -1  -1  17      212.04      225.22     17.98 o 
   0  -1  17       49.55       44.30      9.82 o 
   1  -1  17       51.70       88.02     16.46 o 
   2  -1  17       62.19       39.96     14.61 o 
   3  -1  17       18.82      -20.73     20.73 o 
   4  -1  17       33.33       32.26     18.40 o 
   5  -1  17        4.93       15.97     18.17 o 
   6  -1  17        1.13      -14.35     20.88 o 
  -7   0  17        2.49      -19.04     27.98 o 
  -6   0  17      104.21      178.46     32.94 o 
  -5   0  17      164.01      120.54     27.87 o 
  -4   0  17        2.28       19.58     16.97 o 
  -3   0  17       10.44       18.14     15.49 o 
  -2   0  17       27.83       44.87     16.00 o 
  -1   0  17      520.97      523.74     24.22 o 
   0   0  17       64.68       33.42     20.13 o 
   1   0  17      112.97      118.31     14.88 o 
   2   0  17       33.09        8.46     12.42 o 
   3   0  17      178.72      145.17     19.07 o 
   4   0  17       31.08       25.35     16.73 o 
   5   0  17        4.63      -11.71     16.33 o 
   6   0  17        0.54        8.48     24.21 o 
  -7   1  17        1.96       45.49     40.41 o 
  -6   1  17        2.30      -12.17     21.43 o 
  -5   1  17      115.19      163.73     27.82 o 
  -4   1  17       43.50       29.43     19.75 o 
  -3   1  17       23.20       24.35     17.71 o 
  -2   1  17      186.28      209.97     22.13 o 
  -1   1  17      662.54      696.38     28.34 o 
   0   1  17        4.38        0.97     14.68 o 
   1   1  17      211.63      205.55     33.30 o 
   2   1  17       13.11       -8.02     10.24 o 
   3   1  17        0.29       25.27     18.03 o 
   4   1  17       42.36        7.87     18.83 o 
   5   1  17       53.26       71.63     19.99 o 
   6   1  17       20.41       37.35     21.56 o 
  -7   2  17        6.13       -4.40     25.22 o 
  -6   2  17        2.30       10.23     26.28 o 
  -5   2  17      229.09      226.25     32.66 o 
  -4   2  17        0.04       -1.94     12.85 o 
  -3   2  17      252.38      216.32     24.05 o 
  -2   2  17       33.94       29.71     15.15 o 
  -1   2  17       18.91       16.31     16.54 o 
   0   2  17      113.25      121.37     23.57 o 
   1   2  17       23.15      -19.45     19.45 o 
   2   2  17       23.51       20.37      6.23 o 
   3   2  17        4.21      -11.33     15.36 o 
   4   2  17       23.21        8.52     17.95 o 
   5   2  17        1.72       32.96     17.75 o 
   6   2  17        3.45        4.12     19.06 o 
  -6   3  17       20.95       55.57     26.44 o 
  -5   3  17       13.15        3.29     23.70 o 
  -4   3  17       10.02      -18.43     18.43 o 
  -3   3  17       15.82       40.06     19.45 o 
  -2   3  17      312.50      359.42     28.38 o 
  -1   3  17       15.97       17.43     16.15 o 
   0   3  17        0.35       -4.91      9.55 o 
   1   3  17      210.69      185.87     25.34 o 
   2   3  17        3.28       -6.74     13.77 o 
   3   3  17        1.74       21.50     18.71 o 
   4   3  17        8.13       34.76     15.64 o 
   5   3  17       59.93       77.22     18.68 o 
   6   3  17       19.87       11.61     14.49 o 
  -6   4  17       12.45        1.99     23.71 o 
  -5   4  17        0.44       21.85     20.76 o 
  -4   4  17        4.77       40.40     21.19 o 
  -3   4  17       19.68       -1.06     14.63 o 
  -2   4  17       13.10        7.78     18.23 o 
  -1   4  17       74.69      100.20     21.86 o 
   0   4  17        6.45       27.19     13.80 o 
   1   4  17       32.64       36.21     21.41 o 
   2   4  17        6.80        0.00     15.20 o 
   3   4  17        1.72        0.00     14.86 o 
   4   4  17       18.61       34.80     14.64 o 
   5   4  17        4.27       -2.73     11.49 o 
  -5   5  17       13.76       17.23     20.23 o 
  -4   5  17        0.78      -15.17     15.17 o 
  -3   5  17        0.08        0.62     17.86 o 
  -2   5  17       38.98       36.75     20.38 o 
  -1   5  17       89.67      115.36     25.19 o 
   0   5  17      526.51      584.35     71.23 o 
   1   5  17        8.57      -16.09     16.09 o 
   2   5  17       38.68       45.53     17.07 o 
   3   5  17       10.15       15.33     14.02 o 
   4   5  17        0.06      -11.26     11.26 o 
  -4   6  17        0.36       24.96     14.48 o 
  -3   6  17       37.96       33.04     15.76 o 
  -2   6  17        6.78       -9.27     13.01 o 
  -1   6  17       61.89       68.77     20.02 o 
   0   6  17        9.35       -9.76      9.95 o 
   1   6  17        5.57       10.80     15.11 o 
   2   6  17       10.65       19.87     12.99 o 
   3   6  17        2.02       -1.33      8.70 o 
  -3   7  17        0.58       -5.07      9.30 o 
  -2   7  17        0.00       13.82     10.70 o 
  -1   7  17        1.36        0.92     10.90 o 
   0   7  17        1.07       -6.24      6.24 o 
   1   7  17        7.13       -7.71      7.71 o 
  -1  -7  18        7.65       15.24     11.56 o 
   0  -7  18        1.94      -11.06     11.06 o 
   1  -7  18       18.83       34.88     14.08 o 
   2  -7  18        4.64      -13.73     13.73 o 
  -3  -6  18       54.38       35.79     17.80 o 
  -2  -6  18        7.34      -16.76     16.76 o 
  -1  -6  18        8.86        2.41     15.36 o 
   0  -6  18        0.45       -5.13     10.06 o 
   1  -6  18        0.01      -11.06     14.19 o 
   2  -6  18       13.87       14.36     16.88 o 
   3  -6  18        0.15       -2.64     15.12 o 
   4  -6  18        1.63      -20.64     20.64 o 
  -4  -5  18       16.58       50.93     17.01 o 
  -3  -5  18        1.19       16.78     21.16 o 
  -2  -5  18        5.85       -5.39     16.28 o 
  -1  -5  18      102.53       91.48     17.67 o 
   0  -5  18       15.78       -3.09     12.53 o 
   1  -5  18       10.11       30.18     15.59 o 
   2  -5  18        3.00       17.27     15.12 o 
   3  -5  18        1.81        5.56     16.67 o 
   4  -5  18        0.02        0.43     13.91 o 
   5  -5  18      115.47      186.23     38.45 o 
  -5  -4  18        0.20      -18.67     18.67 o 
  -4  -4  18        0.94        1.54     21.37 o 
  -3  -4  18        0.20        0.00     16.93 o 
  -2  -4  18      401.42      394.94     30.84 o 
  -1  -4  18       11.90        9.88     16.19 o 
   0  -4  18       76.67       94.35     12.98 o 
   1  -4  18        1.44       17.39     12.23 o 
   2  -4  18        3.52       20.34     15.11 o 
   3  -4  18        6.26        3.58     13.44 o 
   4  -4  18        4.17       20.51     17.40 o 
   5  -4  18       23.19       23.48     25.36 o 
  -6  -3  18       14.61       13.61     28.21 o 
  -5  -3  18       32.59       71.70     26.50 o 
  -4  -3  18        5.04       32.92     19.70 o 
  -3  -3  18       43.20       57.23     25.59 o 
  -2  -3  18       91.87       80.30     20.05 o 
  -1  -3  18        8.49       24.58     15.92 o 
   0  -3  18        1.64       -4.63     12.58 o 
   1  -3  18      138.99      140.52     21.37 o 
   2  -3  18        2.97      -11.29     11.29 o 
   3  -3  18        1.65       -5.69     14.18 o 
   4  -3  18        1.28       -3.47     15.74 o 
   5  -3  18       14.88       -3.00     17.70 o 
   6  -3  18        0.01      -32.96     32.96 o 
  -6  -2  18       70.16       97.19     27.68 o 
  -5  -2  18       48.63       85.31     26.75 o 
  -4  -2  18        1.40        0.60     22.35 o 
  -3  -2  18       21.85      -18.99     18.99 o 
  -2  -2  18     2322.20     2590.00     56.35 o 
  -1  -2  18        0.53      -16.58     16.58 o 
   0  -2  18        9.12       17.29      6.68 o 
   1  -2  18       64.88       37.29     13.58 o 
   2  -2  18        1.05        9.39     10.60 o 
   3  -2  18       11.88       -0.82     12.82 o 
   4  -2  18       29.68       27.45      8.06 o 
   5  -2  18        0.34       12.29     17.78 o 
   6  -2  18       25.18       35.63     28.82 o 
  -7  -1  18       16.90       79.47     38.58 o 
  -6  -1  18        0.03      -24.05     24.05 o 
  -5  -1  18       39.63        8.07     24.79 o 
  -4  -1  18      490.34      597.82     37.89 o 
  -3  -1  18     2455.64     2534.53     62.65 o 
  -2  -1  18      173.88      158.14     24.79 o 
  -1  -1  18       12.64       42.38     12.47 o 
   0  -1  18        4.32      -11.06     11.06 o 
   1  -1  18       35.58       47.04     15.75 o 
   2  -1  18      167.20      188.71     19.10 o 
   3  -1  18       14.59       18.71     15.36 o 
   4  -1  18        0.07      -15.58     15.58 o 
   5  -1  18       16.00        8.67     20.62 o 
   6  -1  18        0.06      -13.84     22.39 o 
  -7   0  18        8.04      -32.58     32.58 o 
  -6   0  18        0.11        0.00     23.58 o 
  -5   0  18       40.95       25.17     24.88 o 
  -4   0  18       17.12       -6.75     13.25 o 
  -3   0  18       28.97       29.55      9.03 o 
  -2   0  18      198.49      153.43     20.36 o 
  -1   0  18       41.78       35.34     10.25 o 
   0   0  18      418.75      413.11     36.95 o 
   1   0  18        4.00      -12.98     12.98 o 
   2   0  18       62.69       58.05     16.51 o 
   3   0  18       82.39       69.38     17.93 o 
   4   0  18      142.64      123.37     21.17 o 
   5   0  18       13.76       18.28     19.81 o 
   6   0  18        0.00        0.00     19.64 o 
  -7   1  18       24.43       52.29     40.55 o 
  -6   1  18       69.09       82.62     32.58 o 
  -5   1  18        8.08       19.07     24.23 o 
  -4   1  18      128.72       85.55     21.44 o 
  -3   1  18       16.76       17.94     19.13 o 
  -2   1  18        5.31        7.56     14.21 o 
  -1   1  18       56.55       41.54     15.49 o 
   0   1  18        0.12       -7.54      7.54 o 
   1   1  18      478.37      442.41     23.56 o 
   2   1  18       12.77        0.00     12.11 o 
   3   1  18       84.82      102.16     18.39 o 
   4   1  18       49.95       48.05     21.32 o 
   5   1  18        0.92       32.13     17.40 o 
   6   1  18        0.85       -7.10     17.35 o 
  -7   2  18        2.12       24.30     42.37 o 
  -6   2  18        6.71       -1.66     23.46 o 
  -5   2  18      319.83      323.32     35.33 o 
  -4   2  18        0.54       -5.15     14.64 o 
  -3   2  18       79.33       70.69     19.60 o 
  -2   2  18        7.66        3.11     13.73 o 
  -1   2  18      100.07      125.82     18.22 o 
   0   2  18        9.93      -14.91     18.14 o 
   1   2  18       44.60       37.39     17.54 o 
   2   2  18       44.12       15.98     20.03 o 
   3   2  18       31.65       46.27     18.69 o 
   4   2  18       13.51       25.30     19.53 o 
   5   2  18        2.00       17.64     17.64 o 
   6   2  18        0.13        0.19     14.82 o 
  -6   3  18       19.16       10.64     27.15 o 
  -5   3  18       84.94       80.96     27.56 o 
  -4   3  18      254.15      276.50     30.65 o 
  -3   3  18       60.04       15.36     20.57 o 
  -2   3  18      105.32       79.61     20.44 o 
  -1   3  18       59.27       69.25     18.75 o 
   0   3  18       14.06       -5.38     14.07 o 
   1   3  18       21.56       59.55     21.51 o 
   2   3  18       11.35      -11.98     15.94 o 
   3   3  18       11.61       27.77     17.40 o 
   4   3  18       17.69       42.07     14.45 o 
   5   3  18        9.60        8.51      2.37 o 
  -6   4  18        4.41       41.94     22.65 o 
  -5   4  18       43.16       49.76     20.94 o 
  -4   4  18       29.35       25.93     23.57 o 
  -3   4  18       48.31       43.47     19.46 o 
  -2   4  18       38.13        2.63     20.74 o 
  -1   4  18        5.32        5.30     21.17 o 
   0   4  18       19.59        1.75     16.29 o 
   1   4  18       30.38       10.24     22.44 o 
   2   4  18       16.92       18.12     17.36 o 
   3   4  18       27.49       48.15     16.84 o 
   4   4  18        0.33       -6.69     12.49 o 
   5   4  18        1.26       -3.41     11.85 o 
  -5   5  18        0.72      -12.98     14.75 o 
  -4   5  18      114.06      109.47     22.33 o 
  -3   5  18        3.56        4.20     17.48 o 
  -2   5  18        1.10       13.48     18.48 o 
  -1   5  18       11.99        3.97     17.81 o 
   0   5  18      139.58      204.15     77.72 o 
   1   5  18       61.54       90.68     20.71 o 
   2   5  18       10.87       -8.35     16.00 o 
   3   5  18        2.50        9.70     11.78 o 
   4   5  18       15.27        0.84     11.80 o 
  -4   6  18        4.77        6.07     15.05 o 
  -3   6  18        1.97       -3.66     10.51 o 
  -2   6  18        4.10       -8.95     12.70 o 
  -1   6  18      120.05       91.06     20.61 o 
   0   6  18       33.49       27.51     12.50 o 
   1   6  18       28.35        6.09     14.58 o 
   2   6  18        8.68       -5.03     11.03 o 
   3   6  18        1.02       -8.22      8.22 o 
  -2   7  18        0.25       -6.07      8.70 o 
  -1   7  18        0.00        5.97      9.35 o 
   0   7  18        0.09       -3.98      5.40 o 
   1   7  18        0.47        9.70      8.40 o 
   0  -7  19        4.69       -7.21      8.69 o 
   1  -7  19        0.05       11.56     13.79 o 
  -3  -6  19       37.04       13.04     17.45 o 
  -2  -6  19        0.04      -10.40     13.83 o 
  -1  -6  19        0.42        8.60     15.37 o 
   0  -6  19       65.79       56.87     12.91 o 
   1  -6  19        0.17       30.53     14.00 o 
   2  -6  19        3.16       -3.72     15.16 o 
   3  -6  19        0.21       29.29     16.57 o 
  -4  -5  19       11.46       11.88     18.57 o 
  -3  -5  19        3.39        1.39     19.28 o 
  -2  -5  19        1.68        9.16     18.10 o 
  -1  -5  19        7.60       11.26     17.51 o 
   0  -5  19       12.67       16.77     11.58 o 
   1  -5  19       25.32       39.51     21.24 o 
   2  -5  19        0.09      -11.63     14.44 o 
   3  -5  19        5.17      -16.46     16.46 o 
   4  -5  19        0.29        3.53     21.33 o 
  -5  -4  19        3.40      -18.60     18.60 o 
  -4  -4  19       14.98       14.47     21.77 o 
  -3  -4  19      123.50      100.01     23.42 o 
  -2  -4  19       11.62       -4.18     17.23 o 
  -1  -4  19        0.02       11.38     13.62 o 
   0  -4  19        9.42       -0.33      9.80 o 
   1  -4  19       42.04       49.78     16.76 o 
   2  -4  19       27.16       36.03     16.90 o 
   3  -4  19        0.23       -2.38     14.25 o 
   4  -4  19        4.76       24.18     21.07 o 
   5  -4  19        4.82       30.92     29.81 o 
  -6  -3  19       37.05        3.98     29.61 o 
  -5  -3  19      133.18      146.88     28.73 o 
  -4  -3  19        4.66        7.88     20.79 o 
  -3  -3  19      518.34      582.90     38.85 o 
  -2  -3  19       12.09       17.25     17.25 o 
  -1  -3  19       10.93       -8.63     12.53 o 
   0  -3  19        6.62        0.78      8.87 o 
   1  -3  19       41.92       36.06      9.70 o 
   2  -3  19       39.36       65.45     15.77 o 
   3  -3  19        3.97       27.86     14.74 o 
   4  -3  19        0.83        9.90     18.41 o 
   5  -3  19       33.30       91.95     28.05 o 
   6  -3  19        3.35        4.14      1.03 o 
  -6  -2  19        0.54       -3.40     21.83 o 
  -5  -2  19        2.05       51.52     22.88 o 
  -4  -2  19        2.85      -11.36     17.72 o 
  -3  -2  19      281.98      273.57     28.66 o 
  -2  -2  19     1758.90     1969.79     59.76 o 
  -1  -2  19      142.77       96.50     21.09 o 
   0  -2  19        0.70       -3.52     13.49 o 
   1  -2  19        1.11       27.45     11.97 o 
   2  -2  19       25.85       29.91     12.65 o 
   3  -2  19       11.43       17.02     14.13 o 
   4  -2  19       17.83       19.36     18.04 o 
   5  -2  19       11.26       11.88     20.96 o 
   6  -2  19       22.18       45.64     33.46 o 
  -6  -1  19       27.04       60.90     30.45 o 
  -5  -1  19       83.22      101.39     25.94 o 
  -4  -1  19        0.97       30.29     20.64 o 
  -3  -1  19     1543.26     1521.22     57.36 o 
  -2  -1  19      312.40      391.38     26.62 o 
  -1  -1  19      301.69      257.13     22.27 o 
   0  -1  19      131.57      128.26     12.22 o 
   1  -1  19      209.46      224.63     22.29 o 
   2  -1  19        5.57      -12.70     12.70 o 
   3  -1  19       22.25       17.38     13.95 o 
   4  -1  19        0.11       -1.03     14.89 o 
   5  -1  19       35.66        9.46     23.22 o 
   6  -1  19       13.86       26.21     30.73 o 
  -6   0  19       70.22      122.39     35.92 o 
  -5   0  19        0.05      -16.96     19.92 o 
  -4   0  19       14.32       41.28     20.38 o 
  -3   0  19      190.36      187.18     31.07 o 
  -2   0  19       92.70       96.67     25.28 o 
  -1   0  19      444.40      524.40     30.39 o 
   0   0  19       29.33       23.50      7.10 o 
   1   0  19       91.54       87.97     13.33 o 
   2   0  19        0.12      -10.89     13.17 o 
   3   0  19        0.53       -9.85     13.21 o 
   4   0  19       46.29       22.34     20.80 o 
   5   0  19        9.49      -14.58     18.41 o 
   6   0  19       11.10      -20.16     22.39 o 
  -6   1  19       17.02       47.83     29.33 o 
  -5   1  19       71.36       63.05     30.42 o 
  -4   1  19        0.79        1.31     19.60 o 
  -3   1  19      178.75      169.23     24.04 o 
  -2   1  19       14.15       14.29     15.20 o 
  -1   1  19      457.40      470.14     27.59 o 
   0   1  19       29.16       21.69     10.54 o 
   1   1  19        2.12      -21.18     21.18 o 
   2   1  19      211.78      193.85     22.47 o 
   3   1  19        0.39      -15.90     15.90 o 
   4   1  19        6.87       -6.61     17.61 o 
   5   1  19        0.41      -10.15     15.10 o 
   6   1  19        0.18       16.86     17.82 o 
  -6   2  19       29.13       22.93     29.95 o 
  -5   2  19       46.90       72.01     29.12 o 
  -4   2  19       19.62      -14.37     17.87 o 
  -3   2  19       23.16       23.73      6.99 o 
  -2   2  19       28.76       14.55     18.68 o 
  -1   2  19       17.57        1.07     18.86 o 
   0   2  19      173.56      166.64     33.71 o 
   1   2  19       17.23       -7.72     13.97 o 
   2   2  19       92.28      108.24     24.24 o 
   3   2  19        1.66      -16.68     16.68 o 
   4   2  19       57.57       10.44     20.25 o 
   5   2  19       15.44       13.92     19.44 o 
   6   2  19        2.93        5.73     18.53 o 
  -6   3  19        9.84        6.72     29.12 o 
  -5   3  19        0.11       16.15     24.65 o 
  -4   3  19      446.19      463.90     35.18 o 
  -3   3  19       74.14       67.26     23.59 o 
  -2   3  19       13.01       -6.78     16.11 o 
  -1   3  19        8.60        6.12     18.34 o 
   0   3  19        4.42       -9.99      9.99 o 
   1   3  19       14.95      -17.03     17.03 o 
   2   3  19       23.32       22.02     19.08 o 
   3   3  19        0.96       12.05     16.35 o 
   4   3  19        1.23        3.72     15.46 o 
   5   3  19        1.02      -14.44     14.44 o 
  -5   4  19       50.26       38.31     25.50 o 
  -4   4  19        2.41       29.46     20.89 o 
  -3   4  19        0.46       38.49     19.26 o 
  -2   4  19        8.72        6.90     20.07 o 
  -1   4  19       59.22       54.13     20.52 o 
   0   4  19       10.40       12.61     13.24 o 
   1   4  19       98.54       61.77     21.21 o 
   2   4  19       25.54       33.02     18.69 o 
   3   4  19       34.94       32.29     16.56 o 
   4   4  19        5.19      -11.90     12.72 o 
  -5   5  19        0.23       10.72     19.83 o 
  -4   5  19       33.93       18.58     21.39 o 
  -3   5  19        0.32      -14.70     14.70 o 
  -2   5  19        2.03       29.24     16.20 o 
  -1   5  19       22.51       34.27     16.57 o 
   0   5  19        3.42       -2.89     12.30 o 
   1   5  19       94.74       40.57     22.20 o 
   2   5  19      154.19      123.42     23.58 o 
   3   5  19        0.03      -10.50     12.00 o 
   4   5  19        4.49       11.47     11.92 o 
  -4   6  19        4.55       10.49     14.41 o 
  -3   6  19       26.22        9.12     15.08 o 
  -2   6  19        2.21       25.58     14.35 o 
  -1   6  19       47.28       46.95     16.49 o 
   0   6  19        7.07        7.62     11.35 o 
   1   6  19        0.89       -3.00     10.58 o 
   2   6  19        6.11       -0.70      9.56 o 
  -2  -6  20       38.90       57.09     14.55 o 
  -1  -6  20        0.54       -3.28     12.47 o 
   0  -6  20        5.43       -0.32     10.23 o 
   1  -6  20        7.77       26.82     16.87 o 
   2  -6  20        1.07        4.38     17.65 o 
   3  -6  20        0.61       21.54     18.23 o 
  -4  -5  20        6.99      -16.42     16.42 o 
  -3  -5  20        5.70        7.12     17.79 o 
  -2  -5  20        8.41       35.99     17.45 o 
  -1  -5  20       89.60       89.74     20.24 o 
   0  -5  20       23.52        9.53     12.76 o 
   1  -5  20      171.48      209.01     24.37 o 
   2  -5  20        2.18      -11.24     15.67 o 
   3  -5  20       18.71       25.83     23.57 o 
   4  -5  20        1.00       22.02     21.86 o 
  -5  -4  20        3.50       -4.07     19.49 o 
  -4  -4  20       40.23       45.07     22.93 o 
  -3  -4  20       26.51        7.60     24.47 o 
  -2  -4  20       26.42       28.60     20.60 o 
  -1  -4  20        8.67       -6.23     13.10 o 
   0  -4  20       76.59       70.52     11.10 o 
   1  -4  20        0.06       18.06     15.09 o 
   2  -4  20       16.46       30.52     20.82 o 
   3  -4  20        4.84        0.00     15.79 o 
   4  -4  20        1.90      -18.92     22.07 o 
   5  -4  20       13.71       53.43     33.93 o 
  -5  -3  20       15.69      -19.16     20.03 o 
  -4  -3  20       12.83       40.22     20.10 o 
  -3  -3  20        0.45       14.42     22.56 o 
  -2  -3  20       41.26       31.59     20.86 o 
  -1  -3  20        0.74       -1.79     13.32 o 
   0  -3  20       27.02       26.91      9.74 o 
   1  -3  20      171.16      162.40     20.69 o 
   2  -3  20        5.04        3.40     15.03 o 
   3  -3  20        1.40       15.45     15.45 o 
   4  -3  20        4.96        1.62     18.26 o 
   5  -3  20        0.15        4.41     30.33 o 
  -6  -2  20        3.31       42.37     31.65 o 
  -5  -2  20        5.19       -5.92     19.57 o 
  -4  -2  20       53.90       61.87     23.11 o 
  -3  -2  20       26.77       33.40      9.96 o 
  -2  -2  20      329.33      373.99     37.23 o 
  -1  -2  20       54.65       20.14     18.77 o 
   0  -2  20      150.59      100.13     16.27 o 
   1  -2  20        7.94       -7.31     11.24 o 
   2  -2  20       73.49      100.53     16.60 o 
   3  -2  20        0.25      -11.16     14.15 o 
   4  -2  20       12.26       40.16     17.09 o 
   5  -2  20        1.62       38.29     24.41 o 
   6  -2  20        9.09      -36.32     36.32 o 
  -6  -1  20        9.98       22.03     34.01 o 
  -5  -1  20       41.72       43.82     11.73 o 
  -4  -1  20        2.13      -17.14     17.14 o 
  -3  -1  20        4.90      -19.97     19.97 o 
  -2  -1  20     1036.32     1166.66     44.97 o 
  -1  -1  20        0.30      -27.33     27.33 o 
   0  -1  20       27.32       21.42      6.95 o 
   1  -1  20       32.88       39.12     12.11 o 
   2  -1  20       94.10       75.52     16.11 o 
   3  -1  20       14.36       -0.97     14.12 o 
   4  -1  20       42.55       58.63     20.66 o 
   5  -1  20       32.39       27.92     26.21 o 
   6  -1  20        9.43       44.10     27.47 o 
  -6   0  20       31.49       36.99     36.99 o 
  -5   0  20       78.77       85.69     26.78 o 
  -4   0  20        0.39      -18.44     18.44 o 
  -3   0  20      158.43      205.98     29.08 o 
  -2   0  20     1065.87     1093.46     47.21 o 
  -1   0  20      176.53      134.62     26.66 o 
   0   0  20       12.38      -15.20     15.20 o 
   1   0  20        0.01      -12.28     13.74 o 
   2   0  20        2.37       28.16     15.18 o 
   3   0  20        9.08       26.00     15.81 o 
   4   0  20        7.42      -16.25     16.25 o 
   5   0  20        1.99        0.00     17.71 o 
   6   0  20        0.09        2.13     24.57 o 
  -6   1  20       16.15      -27.57     27.57 o 
  -5   1  20      120.01      133.88     29.76 o 
  -4   1  20       93.25       91.80     23.79 o 
  -3   1  20       39.03       26.11     21.89 o 
  -2   1  20      111.76      115.65     20.97 o 
  -1   1  20        9.45      -16.73     16.73 o 
   0   1  20       12.74        8.90     19.14 o 
   1   1  20       98.57       96.92     17.80 o 
   2   1  20       22.82      -10.71     15.75 o 
   3   1  20      130.06      128.25     22.53 o 
   4   1  20        0.21       10.91     15.32 o 
   5   1  20       21.55       -4.01     18.17 o 
   6   1  20        2.74       24.78     21.41 o 
  -6   2  20       42.36       34.24     37.59 o 
  -5   2  20       11.93       26.17     26.02 o 
  -4   2  20       40.02       35.02     22.02 o 
  -3   2  20        0.76       -7.18     18.06 o 
  -2   2  20        3.05      -15.88     15.88 o 
  -1   2  20      210.87      163.84     26.00 o 
   0   2  20      124.96      113.17     18.11 o 
   1   2  20        0.20       15.73     14.62 o 
   2   2  20       87.91      125.30     23.48 o 
   3   2  20       50.90       14.56     19.70 o 
   4   2  20       28.50       69.10     18.57 o 
   5   2  20        1.95      -15.73     15.73 o 
  -6   3  20       32.16        6.93     29.34 o 
  -5   3  20       17.44       37.46     27.18 o 
  -4   3  20       16.44       -7.31     19.23 o 
  -3   3  20       73.50       85.08     22.13 o 
  -2   3  20       42.27       -3.06     20.53 o 
  -1   3  20       83.45      145.74     26.07 o 
   0   3  20       18.67        0.41     12.57 o 
   1   3  20       36.23       74.12     16.42 o 
   2   3  20        4.21      -13.38     15.73 o 
   3   3  20        7.57      -16.25     16.25 o 
   4   3  20        6.55      -13.08     13.08 o 
   5   3  20        5.37       19.21     14.62 o 
  -5   4  20        4.71      -18.78     18.78 o 
  -4   4  20        2.39       42.45     21.60 o 
  -3   4  20       40.03       10.16     22.81 o 
  -2   4  20        0.86      -15.60     15.60 o 
  -1   4  20        4.25      -11.49     16.19 o 
   0   4  20       95.44       98.02     16.48 o 
   1   4  20       25.73       -4.02     16.77 o 
   2   4  20       30.03       12.67     18.62 o 
   3   4  20        0.04      -12.78     12.78 o 
   4   4  20        1.02      -11.51     12.10 o 
  -4   5  20        6.96       -4.31     14.77 o 
  -3   5  20        1.43        3.96     19.31 o 
  -2   5  20       48.15       28.73     18.27 o 
  -1   5  20        2.87       12.94     16.61 o 
   0   5  20       30.02       34.14     13.93 o 
   1   5  20       46.55       30.59     18.05 o 
   2   5  20      146.15      101.94     21.20 o 
   3   5  20        0.39       -1.52     10.95 o 
  -3   6  20        0.01        0.00     10.47 o 
  -2   6  20        5.36       -1.64     10.36 o 
  -1   6  20        9.24       17.81     13.74 o 
   0   6  20        0.21       -3.05      7.97 o 
   1   6  20       21.48       29.95     14.32 o 
   2   6  20        5.09      -10.25     10.25 o 
  -2  -6  21       55.24       20.95     17.06 o 
  -1  -6  21        2.48        2.61     13.92 o 
   0  -6  21        3.73        5.35     10.95 o 
   1  -6  21        0.04       15.71     16.64 o 
   2  -6  21        0.07        1.62     17.14 o 
  -3  -5  21        8.80       -3.65     16.07 o 
  -2  -5  21       12.90      -16.44     16.44 o 
  -1  -5  21      123.34       96.49     21.25 o 
   0  -5  21        0.42        0.47     11.18 o 
   1  -5  21      128.73      112.84     23.29 o 
   2  -5  21        0.07      -16.70     16.70 o 
   3  -5  21        1.80      -12.45     16.45 o 
  -4  -4  21        9.07      -20.74     20.74 o 
  -3  -4  21       14.80       20.36     20.36 o 
  -2  -4  21       35.95       27.34     19.89 o 
  -1  -4  21        0.86       12.65     15.94 o 
   0  -4  21       66.32      110.19     25.05 o 
   1  -4  21       12.61       -6.73     14.48 o 
   2  -4  21        4.68      -16.81     16.81 o 
   3  -4  21        9.12       38.76     17.64 o 
   4  -4  21        0.12       32.51     22.63 o 
  -5  -3  21        8.03       14.18     26.77 o 
  -4  -3  21       23.12       24.62      7.63 o 
  -3  -3  21       94.08       93.78     24.80 o 
  -2  -3  21        0.48       25.72     18.46 o 
  -1  -3  21       23.41        2.33     17.55 o 
   0  -3  21        0.34       -3.83      9.57 o 
   1  -3  21       10.35      -16.59     16.59 o 
   2  -3  21       13.67       29.92     17.23 o 
   3  -3  21       30.35       18.69     19.22 o 
   4  -3  21       13.81       -6.15     19.40 o 
   5  -3  21        4.48       50.83     30.62 o 
  -5  -2  21        0.53       30.96     28.29 o 
  -4  -2  21       75.56      132.14     27.52 o 
  -3  -2  21        0.98       -6.69     16.26 o 
  -2  -2  21       89.36       75.88     28.12 o 
  -1  -2  21       10.04      -17.74     17.74 o 
   0  -2  21      596.16      594.13     87.74 o 
   1  -2  21       56.49       44.94     15.87 o 
   2  -2  21        8.70      -13.71     13.71 o 
   3  -2  21        3.37       15.68     16.32 o 
   4  -2  21       17.40       17.80     19.26 o 
   5  -2  21        2.87       39.36     23.93 o 
  -6  -1  21        4.20       21.39     37.86 o 
  -5  -1  21        0.91       10.09     28.01 o 
  -4  -1  21      116.48       78.17     26.76 o 
  -3  -1  21      101.97      141.88     27.22 o 
  -2  -1  21        4.69      -21.45     21.45 o 
  -1  -1  21      566.33      616.14     35.51 o 
   0  -1  21        5.22      -11.79     11.79 o 
   1  -1  21        2.92        4.77     15.55 o 
   2  -1  21        8.74       -6.36     14.37 o 
   3  -1  21        9.83       -8.45     14.50 o 
   4  -1  21        8.12       25.79     18.49 o 
   5  -1  21        4.82      -22.50     22.50 o 
  -6   0  21        4.97       29.90     37.47 o 
  -5   0  21       12.69        0.00     20.30 o 
  -4   0  21       13.26       28.43     20.08 o 
  -3   0  21       98.52       85.00     24.66 o 
  -2   0  21      502.58      535.79     43.24 o 
  -1   0  21      243.57      226.94     26.36 o 
   0   0  21       18.02       48.36     24.72 o 
   1   0  21       65.55       82.42     16.60 o 
   2   0  21        3.98      -11.88     15.67 o 
   3   0  21       37.08       30.53     16.46 o 
   4   0  21        0.00       13.29     16.42 o 
   5   0  21        5.38       14.36     23.05 o 
  -6   1  21      111.29       59.37     41.50 o 
  -5   1  21       40.39       73.41     27.12 o 
  -4   1  21        2.39      -21.06     21.06 o 
  -3   1  21       85.07      101.42     20.83 o 
  -2   1  21      199.13      261.54     28.61 o 
  -1   1  21       61.47       47.72     25.91 o 
   0   1  21        1.97      -10.31     10.31 o 
   1   1  21       11.29       28.05     18.94 o 
   2   1  21      163.02      151.81     22.05 o 
   3   1  21       24.41       -8.58     17.66 o 
   4   1  21       42.04       40.02     18.78 o 
   5   1  21       12.63      -13.76     17.37 o 
  -6   2  21        6.42       10.40     33.04 o 
  -5   2  21       69.11       65.71     26.96 o 
  -4   2  21        5.80        4.88     22.74 o 
  -3   2  21      178.66      161.93     29.55 o 
  -2   2  21      164.61      145.41     29.09 o 
  -1   2  21      223.87      194.26     28.99 o 
   0   2  21       28.78       33.66     14.08 o 
   1   2  21        0.25        0.00     13.90 o 
   2   2  21        6.03       -0.98     15.13 o 
   3   2  21       16.11       35.08     18.89 o 
   4   2  21       35.60       17.64     20.04 o 
   5   2  21        2.28      -13.33     14.91 o 
  -5   3  21       31.00       33.18     25.65 o 
  -4   3  21        4.27       -5.13     18.39 o 
  -3   3  21       51.14       51.85     14.07 o 
  -2   3  21      204.94      156.42     29.76 o 
  -1   3  21      169.60      160.74     25.04 o 
   0   3  21       62.58      107.14     15.83 o 
   1   3  21        1.02      -16.48     16.48 o 
   2   3  21       22.64       -7.28     17.32 o 
   3   3  21       15.54       51.59     16.63 o 
   4   3  21        0.75        0.06     11.81 o 
  -5   4  21       15.12        7.09     24.15 o 
  -4   4  21       40.37       31.78     22.19 o 
  -3   4  21        8.54        4.44     20.27 o 
  -2   4  21       39.32       18.38     22.07 o 
  -1   4  21      137.32      165.02     24.86 o 
   0   4  21       16.63       16.44     20.19 o 
   1   4  21        5.36        0.00     14.12 o 
   2   4  21       43.92       27.90     18.02 o 
   3   4  21        0.90        4.21     14.35 o 
   4   4  21       13.68       14.24      3.76 o 
  -4   5  21        0.85       -6.31     13.99 o 
  -3   5  21       19.23       10.52     18.09 o 
  -2   5  21       25.16       19.27     17.70 o 
  -1   5  21        0.20      -12.41     12.41 o 
   0   5  21        4.36        4.36     11.00 o 
   1   5  21       14.19      -12.05     12.05 o 
   2   5  21       57.26       45.11     15.24 o 
   3   5  21        6.93        2.47     11.72 o 
  -2   6  21        1.51        8.25     12.20 o 
  -1   6  21        6.23        3.02     14.00 o 
   0   6  21       18.59       10.62     17.26 o 
   1   6  21       73.27       79.08     14.76 o 
  -1  -6  22        0.40        9.37     14.68 o 
   0  -6  22        3.89       11.77     11.13 o 
   1  -6  22        5.10       -6.49     16.05 o 
  -3  -5  22        0.08       -3.76     16.98 o 
  -2  -5  22        5.83        5.74     17.68 o 
  -1  -5  22        0.02      -17.37     18.23 o 
   0  -5  22        1.63      -11.16     11.16 o 
   1  -5  22       20.23      -11.96     18.79 o 
   2  -5  22        0.13       -4.35     15.31 o 
   3  -5  22       35.92       53.98     26.05 o 
  -4  -4  22       33.33       -8.48     22.45 o 
  -3  -4  22        5.13      -20.26     20.26 o 
  -2  -4  22        1.38       14.48     18.93 o 
  -1  -4  22        0.51      -16.14     16.14 o 
   0  -4  22       19.94       18.92      5.80 o 
   1  -4  22        5.80       18.42     17.36 o 
   2  -4  22       18.27        6.24     16.10 o 
   3  -4  22        0.55       -9.26     20.84 o 
   4  -4  22       12.01       59.25     31.88 o 
  -5  -3  22       46.87       32.72     34.38 o 
  -4  -3  22        1.10      -16.01     20.64 o 
  -3  -3  22        0.03      -18.24     18.24 o 
  -2  -3  22       15.73       39.89     18.44 o 
  -1  -3  22        4.39        3.66     18.44 o 
   0  -3  22        0.20       -3.75     10.60 o 
   1  -3  22      182.09      185.84     29.93 o 
   2  -3  22        2.52       13.83     18.44 o 
   3  -3  22       24.99       40.56     18.25 o 
   4  -3  22        6.27      -14.07     21.28 o 
  -5  -2  22        4.25       -1.64     20.70 o 
  -4  -2  22        5.36       26.05     28.56 o 
  -3  -2  22        3.97        4.61     22.64 o 
  -2  -2  22       64.68       46.66     24.72 o 
  -1  -2  22       91.55       86.85     21.59 o 
   0  -2  22      323.18      260.74     39.82 o 
   1  -2  22       69.24       52.78     17.55 o 
   2  -2  22        0.67       33.50     15.94 o 
   3  -2  22        2.46      -15.16     15.16 o 
   4  -2  22        0.65       -6.15     16.71 o 
   5  -2  22        2.87       69.21     31.09 o 
  -5  -1  22       16.05      -11.96     25.11 o 
  -4  -1  22        0.86      -20.27     20.27 o 
  -3  -1  22      169.28      129.40     28.11 o 
  -2  -1  22      147.22      157.70     28.25 o 
  -1  -1  22      995.01     1039.16     49.44 o 
   0  -1  22        0.59      -31.63     31.63 o 
   1  -1  22      139.03      129.15     19.14 o 
   2  -1  22       10.42       12.84     16.87 o 
   3  -1  22        9.21       16.32     17.36 o 
   4  -1  22        2.17       22.00     21.71 o 
   5  -1  22        1.19       31.13     25.15 o 
  -6   0  22       57.24       99.45     42.66 o 
  -5   0  22        6.68      -22.87     22.87 o 
  -4   0  22        2.22      -19.03     19.03 o 
  -3   0  22       16.68        8.65     20.97 o 
  -2   0  22       91.78       91.04     27.66 o 
  -1   0  22        0.08      -15.17     15.17 o 
   0   0  22       18.57       26.35      8.02 o 
   1   0  22        9.44      -15.54     15.54 o 
   2   0  22       90.30      115.54     20.39 o 
   3   0  22        3.08       -9.06     16.30 o 
   4   0  22        6.23      -12.04     17.77 o 
   5   0  22        0.84       37.53     24.81 o 
  -6   1  22        6.97        3.05     39.36 o 
  -5   1  22        4.65       60.60     26.82 o 
  -4   1  22      299.39      342.63     36.22 o 
  -3   1  22        2.50      -13.43     17.77 o 
  -2   1  22      145.53      202.13     27.53 o 
  -1   1  22      188.23      217.16     31.48 o 
   0   1  22       28.07       28.21     12.16 o 
   1   1  22       42.36       45.81     11.08 o 
   2   1  22        3.42      -20.38     20.38 o 
   3   1  22       44.21       59.34     23.43 o 
   4   1  22        9.56       21.10     16.64 o 
   5   1  22        6.43       12.17     17.79 o 
  -5   2  22        3.49       12.73     27.53 o 
  -4   2  22        5.44       -5.40     19.22 o 
  -3   2  22      144.96      129.67     29.77 o 
  -2   2  22       85.46       67.17     28.21 o 
  -1   2  22       83.17       86.63     28.55 o 
   0   2  22        6.95       -0.40     11.09 o 
   1   2  22        4.39       12.77     14.99 o 
   2   2  22        4.82       -2.08     16.35 o 
   3   2  22       44.13       41.98     12.28 o 
   4   2  22        0.77      -16.15     16.15 o 
   5   2  22       10.14       -4.82     16.76 o 
  -5   3  22        0.17      -17.10     22.91 o 
  -4   3  22       11.50      -14.55     17.92 o 
  -3   3  22        0.41      -13.01     15.71 o 
  -2   3  22      343.27      365.27     31.60 o 
  -1   3  22       28.73       26.57      8.38 o 
   0   3  22       10.54        6.01     13.42 o 
   1   3  22       35.56       25.53     18.25 o 
   2   3  22       43.50       34.31     16.41 o 
   3   3  22        3.20       24.96     16.06 o 
   4   3  22        1.47        7.14     14.07 o 
  -4   4  22        5.62       -3.76     16.91 o 
  -3   4  22       18.32       26.95     20.70 o 
  -2   4  22        3.95        5.72     18.09 o 
  -1   4  22        0.01        5.42     17.84 o 
   0   4  22        0.00       -6.09     18.13 o 
   1   4  22       18.17       17.64     18.06 o 
   2   4  22        6.84       21.70     16.23 o 
   3   4  22        9.45      -13.77     13.77 o 
  -3   5  22        0.06       22.06     14.49 o 
  -2   5  22       12.58        1.29     16.33 o 
  -1   5  22       13.95       -3.71     11.96 o 
   0   5  22       10.96       -3.95     19.63 o 
   1   5  22        0.08       15.22     13.47 o 
   2   5  22       11.80        6.28     13.13 o 
  -2  -5  23        4.16        7.49     19.19 o 
  -1  -5  23        6.28       -6.65     18.92 o 
   0  -5  23        1.25       -3.51     12.33 o 
   1  -5  23       30.87        3.41     24.57 o 
   2  -5  23        2.24       26.68     20.02 o 
  -3  -4  23        2.26        1.76     22.85 o 
  -2  -4  23        2.07       10.84     21.15 o 
  -1  -4  23        2.46        8.65     15.83 o 
   0  -4  23       13.43       13.20      3.52 o 
   1  -4  23        0.13       12.39     17.63 o 
   2  -4  23        0.05       -7.36     19.16 o 
   3  -4  23        0.60       -5.36     20.44 o 
  -4  -3  23        4.30       12.27     29.64 o 
  -3  -3  23       24.96       17.47     26.28 o 
  -2  -3  23        9.05       10.44     18.57 o 
  -1  -3  23       37.20       50.60     20.19 o 
   0  -3  23        0.38       12.51     22.87 o 
   1  -3  23       67.71      132.33     28.89 o 
   2  -3  23        1.08       10.76     19.69 o 
   3  -3  23        5.18        9.21     20.78 o 
   4  -3  23        0.01      -25.58     25.58 o 
  -5  -2  23        0.16        0.08     30.04 o 
  -4  -2  23      113.19      181.16     32.58 o 
  -3  -2  23        2.64       47.39     22.91 o 
  -2  -2  23       75.39       59.00     26.40 o 
  -1  -2  23       23.58        2.53     21.21 o 
   0  -2  23       15.63      -19.26     19.26 o 
   1  -2  23        1.43      -17.25     17.25 o 
   2  -2  23        0.06      -18.25     18.25 o 
   3  -2  23       11.83       38.03     19.38 o 
   4  -2  23        0.99       40.53     27.14 o 
  -5  -1  23        0.06       32.29     31.75 o 
  -4  -1  23       18.69       19.79     27.67 o 
  -3  -1  23       24.82      -13.72     19.53 o 
  -2  -1  23       16.17       -9.76     17.21 o 
  -1  -1  23      437.59      556.17     37.67 o 
   0  -1  23      150.60      144.92     39.77 o 
   1  -1  23       86.69       71.31     23.12 o 
   2  -1  23      111.11      159.57     25.96 o 
   3  -1  23        0.05       -2.63     17.31 o 
   4  -1  23        2.75       13.36     23.90 o 
   5  -1  23        1.52        5.17     31.54 o 
  -5   0  23       19.19       34.14     33.96 o 
  -4   0  23        8.27       32.62     22.56 o 
  -3   0  23       29.32        3.14     22.68 o 
  -2   0  23        1.61        0.00     15.38 o 
  -1   0  23        4.57       10.73     17.56 o 
   0   0  23      208.51      201.88     18.83 o 
   1   0  23       14.88       -2.06     16.92 o 
   2   0  23        1.49      -18.81     18.81 o 
   3   0  23        0.71        1.48     18.07 o 
   4   0  23        1.80       13.94     22.65 o 
   5   0  23        2.92        4.37     28.46 o 
  -5   1  23       44.99       35.67     31.15 o 
  -4   1  23        9.68      -14.40     20.41 o 
  -3   1  23       77.07       81.60     25.83 o 
  -2   1  23        1.42      -18.14     18.14 o 
  -1   1  23       45.34       16.15     21.45 o 
   0   1  23       13.34       -4.96     11.54 o 
   1   1  23       14.18       32.31     20.28 o 
   2   1  23       87.10       93.17     22.69 o 
   3   1  23        0.00       11.19     20.08 o 
   4   1  23        4.71       30.20     16.62 o 
  -5   2  23        4.16       52.73     29.64 o 
  -4   2  23       70.06       99.71     24.72 o 
  -3   2  23       36.00      -14.80     20.72 o 
  -2   2  23       48.32       65.72     21.65 o 
  -1   2  23      166.72      199.58     29.29 o 
   0   2  23        0.26      -10.41     10.62 o 
   1   2  23        0.00       -6.37     15.68 o 
   2   2  23        3.10        6.20     17.87 o 
   3   2  23        0.01      -15.00     15.24 o 
   4   2  23        0.05        8.43     16.63 o 
  -5   3  23       38.98       94.86     26.65 o 
  -4   3  23        9.14       39.80     23.32 o 
  -3   3  23        1.37       16.34     21.71 o 
  -2   3  23        1.98       10.52     22.39 o 
  -1   3  23      121.61      113.92     26.75 o 
   0   3  23       12.43      -12.26     12.26 o 
   1   3  23        1.59       -3.23     16.37 o 
   2   3  23        2.20      -15.16     15.16 o 
   3   3  23        1.35      -13.64     13.64 o 
   4   3  23        1.65       -7.11     12.59 o 
  -4   4  23        3.18       19.49     18.70 o 
  -3   4  23       60.75       72.44     20.89 o 
  -2   4  23        6.93       20.02     18.93 o 
  -1   4  23       21.65        8.14     19.61 o 
   0   4  23       41.82       23.05     12.80 o 
   1   4  23        0.01        4.59     14.95 o 
   2   4  23        0.76      -10.20     12.07 o 
   3   4  23       45.76       47.31     14.28 o 
  -3   5  23        1.23      -13.40     13.40 o 
  -2   5  23        2.33        9.79     15.38 o 
  -1   5  23       40.41       18.53     16.53 o 
   0   5  23       14.63       16.80     14.05 o 
   1   5  23       19.79       18.17     11.77 o 
  -1  -5  24        1.58       12.86     22.62 o 
   0  -5  24        0.72       18.75     16.89 o 
   1  -5  24        4.69       37.17     19.94 o 
  -3  -4  24        0.02       20.24     23.71 o 
  -2  -4  24        4.50       18.28     24.65 o 
  -1  -4  24        6.31      -15.36     20.90 o 
   0  -4  24        0.17        7.18     15.46 o 
   1  -4  24        6.32       -2.92     17.97 o 
   2  -4  24       44.07       77.42     27.66 o 
   3  -4  24        5.84       29.78     30.35 o 
  -4  -3  24       54.42       71.41     35.93 o 
  -3  -3  24       33.13       51.11     28.08 o 
  -2  -3  24        0.62        4.82     21.13 o 
  -1  -3  24       17.36       -7.83     20.07 o 
   0  -3  24        2.83        9.85     14.94 o 
   1  -3  24        8.01      -20.44     20.44 o 
   2  -3  24        6.61       15.61     20.72 o 
   3  -3  24        2.37       45.32     22.65 o 
   4  -3  24        5.11       53.17     33.91 o 
  -4  -2  24       10.43       -6.91     25.82 o 
  -3  -2  24       15.56       25.93     24.60 o 
  -2  -2  24        0.01      -18.86     18.86 o 
  -1  -2  24       11.00       27.19     17.37 o 
   0  -2  24       11.17       -6.74     16.20 o 
   1  -2  24       12.44        9.58     21.03 o 
   2  -2  24      130.08      156.75     27.94 o 
   3  -2  24        3.63       -9.46     19.87 o 
   4  -2  24       11.71       -6.12     23.29 o 
  -5  -1  24        1.64      -27.09     27.09 o 
  -4  -1  24        9.52       13.14     29.42 o 
  -3  -1  24       37.24        1.76     26.31 o 
  -2  -1  24       14.49       22.26     20.77 o 
  -1  -1  24       14.92      -24.69     24.69 o 
   0  -1  24      335.96      377.73    109.99 o 
   1  -1  24      158.90      110.71     32.10 o 
   2  -1  24       40.00       40.04     25.62 o 
   3  -1  24       27.69       54.20     23.28 o 
   4  -1  24        1.85       21.52     24.58 o 
  -5   0  24        5.70       19.21     33.79 o 
  -4   0  24       36.18       64.06     29.53 o 
  -3   0  24       24.04       34.84     25.38 o 
  -2   0  24        8.86      -12.87     17.78 o 
  -1   0  24       11.97       27.16     18.28 o 
   0   0  24        6.71      -21.88     21.88 o 
   1   0  24       17.97      -20.62     20.62 o 
   2   0  24        0.10        6.81     19.66 o 
   3   0  24        4.54       19.07     17.39 o 
   4   0  24        1.75       -6.37     19.25 o 
  -5   1  24       44.41       89.87     32.78 o 
  -4   1  24        0.28       14.60     28.08 o 
  -3   1  24       16.48        8.75     22.44 o 
  -2   1  24       23.85       -1.19     15.43 o 
  -1   1  24        0.85        4.06     19.53 o 
   0   1  24        6.71       -1.23     23.74 o 
   1   1  24        3.22      -23.34     23.34 o 
   2   1  24       13.98      -11.72     18.11 o 
   3   1  24        3.72       -6.39     17.85 o 
   4   1  24        0.32       11.83     19.40 o 
  -5   2  24        5.11       37.16     31.25 o 
  -4   2  24        2.41      -19.78     19.78 o 
  -3   2  24        0.07       -7.94     17.37 o 
  -2   2  24       20.38        9.34     21.15 o 
  -1   2  24       49.95       55.18     14.64 o 
   0   2  24       25.50       24.67     13.08 o 
   1   2  24       13.72       -2.20     18.04 o 
   2   2  24        1.14       -6.84     15.72 o 
   3   2  24        2.88      -17.14     17.14 o 
   4   2  24        1.01       -3.66     15.08 o 
  -4   3  24       48.64      100.03     28.06 o 
  -3   3  24       15.75        6.81     20.56 o 
  -2   3  24        0.52      -15.70     15.70 o 
  -1   3  24       92.28       80.26     23.08 o 
   0   3  24       58.66       43.51     15.51 o 
   1   3  24       26.54       18.54     17.55 o 
   2   3  24       41.36       26.05     17.01 o 
   3   3  24        2.83       22.13     14.30 o 
  -3   4  24        1.85       24.25     17.35 o 
  -2   4  24       25.66       -3.23     13.85 o 
  -1   4  24       56.96       56.10     18.77 o 
   0   4  24        2.26        1.43     16.65 o 
   1   4  24       16.74       -1.92     13.88 o 
   2   4  24        1.96       20.29     12.81 o 
  -1   5  24        7.21       -9.39     11.48 o 
   0   5  24       28.15        7.62     10.54 o 
  -2  -4  25       95.29      122.82     31.47 o 
  -1  -4  25       13.64        3.50     21.73 o 
   0  -4  25       28.70       14.47     16.79 o 
   1  -4  25        0.40       15.74     22.19 o 
   2  -4  25       32.55      100.87     29.78 o 
  -3  -3  25       20.58      -21.87     26.44 o 
  -2  -3  25        6.12        0.00     20.86 o 
  -1  -3  25       32.50       55.30     21.74 o 
   0  -3  25        2.22       15.41     14.12 o 
   1  -3  25        2.62       27.92     19.91 o 
   2  -3  25        3.30        6.09     23.35 o 
   3  -3  25        0.03       -4.25     24.38 o 
  -4  -2  25       13.82       42.77     37.48 o 
  -3  -2  25        0.72       -9.70     20.35 o 
  -2  -2  25        1.41      -20.34     20.34 o 
  -1  -2  25        0.07       13.66     20.85 o 
   0  -2  25        3.83      -14.16     14.16 o 
   1  -2  25        8.67        6.13     20.52 o 
   2  -2  25      109.29       53.13     29.47 o 
   3  -2  25        2.12       17.39     25.73 o 
  -4  -1  25        5.32        4.96     26.55 o 
  -3  -1  25        9.25       59.82     25.40 o 
  -2  -1  25        5.31       40.88     23.15 o 
  -1  -1  25       19.29       56.02     23.80 o 
   0  -1  25        9.06      -73.57     73.57 o 
   1  -1  25      297.70      299.31     41.51 o 
   2  -1  25       14.64        9.63     23.86 o 
   3  -1  25       21.46       24.89     26.64 o 
   4  -1  25       13.16       39.75     31.39 o 
  -4   0  25        0.38      -23.30     23.30 o 
  -3   0  25       36.72       48.24     29.58 o 
  -2   0  25       21.17       20.45      5.96 o 
  -1   0  25       10.84      -19.41     19.41 o 
   0   0  25       36.09       -0.65     19.52 o 
   1   0  25       40.18       20.34     24.97 o 
   2   0  25       37.09       49.04     24.79 o 
   3   0  25       12.12       22.59     23.47 o 
   4   0  25        0.00        4.14     25.98 o 
  -4   1  25       57.25      112.81     31.01 o 
  -3   1  25       53.81       18.97     30.73 o 
  -2   1  25        0.01      -19.53     19.53 o 
  -1   1  25       33.60       53.37     20.92 o 
   0   1  25       18.05       18.27     22.66 o 
   1   1  25       44.40       25.27     23.09 o 
   2   1  25        4.95        9.86     19.34 o 
   3   1  25        3.26       -5.42     17.83 o 
   4   1  25        0.07        1.75     20.52 o 
  -4   2  25       13.73        2.13     27.86 o 
  -3   2  25       21.22       53.85     24.77 o 
  -2   2  25       17.39        6.56     20.87 o 
  -1   2  25       13.53      -15.55     18.97 o 
   0   2  25        1.89      -18.08     18.08 o 
   1   2  25        2.74        2.66     18.65 o 
   2   2  25        1.21       -8.29     16.44 o 
   3   2  25        5.82      -16.08     16.08 o 
  -3   3  25       12.12      -11.82     15.92 o 
  -2   3  25        0.67      -16.57     16.57 o 
  -1   3  25        0.32       -2.32     15.81 o 
   0   3  25       47.70       52.24     16.50 o 
   1   3  25       11.25       -5.44     15.78 o 
   2   3  25        5.69      -12.71     13.22 o 
  -2   4  25        0.54       14.05     17.11 o 
  -1   4  25       17.31       -1.05     14.46 o 
   0   4  25        5.75       -9.33      9.33 o 
   1   4  25        0.94        0.00     11.34 o 
  -1  -4  26        6.18        5.78     27.30 o 
   0  -4  26        0.87      -16.27     29.92 o 
   1  -4  26        2.45       24.95     28.59 o 
  -2  -3  26        0.62       -6.94     22.92 o 
  -1  -3  26       13.44       29.25     24.05 o 
   0  -3  26        8.42       10.41     15.72 o 
   1  -3  26        0.00      -22.37     22.37 o 
   2  -3  26       11.38       18.81     31.89 o 
  -3  -2  26        0.11       11.55     25.67 o 
  -2  -2  26        0.00        3.81     26.85 o 
  -1  -2  26        0.04       -6.07     20.63 o 
   0  -2  26        0.04      -10.03     14.99 o 
   1  -2  26       31.32       58.09     22.92 o 
   2  -2  26       27.78       49.13     35.50 o 
   3  -2  26        6.55        7.62      2.00 o 
  -4  -1  26       15.27       19.78     40.31 o 
  -3  -1  26        9.65        4.55     30.13 o 
  -2  -1  26        8.68       34.65     21.46 o 
  -1  -1  26       10.17      -23.69     23.69 o 
   0  -1  26       14.48      -14.51     16.42 o 
   1  -1  26      122.92      117.32     33.39 o 
   2  -1  26       51.77       34.43     26.98 o 
   3  -1  26       15.94       66.20     29.11 o 
  -4   0  26        9.88       -6.16     28.57 o 
  -3   0  26        1.52        2.11     29.98 o 
  -2   0  26        0.00       26.76     22.48 o 
  -1   0  26       26.80       53.17     22.59 o 
   0   0  26       43.30       64.02     36.24 o 
   1   0  26       10.94      -22.92     22.92 o 
   2   0  26       37.69       62.42     23.21 o 
   3   0  26        0.00      -21.38     25.07 o 
  -4   1  26       42.23       94.13     34.24 o 
  -3   1  26       30.44       -8.01     21.41 o 
  -2   1  26       11.95       23.01     22.58 o 
  -1   1  26       25.20       45.06     22.19 o 
   0   1  26        2.71       -8.32     13.41 o 
   1   1  26       10.27      -22.88     22.88 o 
   2   1  26        4.09       -8.07     16.95 o 
   3   1  26        2.43      -10.19     17.30 o 
  -3   2  26        5.34       17.70     21.95 o 
  -2   2  26        9.55      -18.85     18.85 o 
  -1   2  26        0.34       -6.36     16.14 o 
   0   2  26       29.44       13.74     15.68 o 
   1   2  26        7.79        6.84     18.62 o 
   2   2  26        2.07       16.42     19.33 o 
  -3   3  26        1.00        0.00     17.84 o 
  -2   3  26       16.61       11.31     21.46 o 
  -1   3  26        0.37       -2.35     16.36 o 
   0   3  26       30.54       18.19     14.25 o 
   1   3  26       10.36        0.00     13.89 o 
   2   3  26        0.32        0.00     12.96 o 
  -1   4  26        3.55        8.92     15.69 o 
   0   4  26        6.75        9.72     13.43 o 
  -1  -3  27        2.17      -27.48     27.48 o 
   0  -3  27        5.23       -7.64     17.40 o 
   1  -3  27        0.16        7.08     27.98 o 
  -2  -2  27       10.93      -27.36     27.36 o 
  -1  -2  27        5.42      -23.26     23.26 o 
   0  -2  27       12.05       22.09     22.03 o 
   1  -2  27        9.15      -23.55     26.46 o 
   2  -2  27        1.31       29.07     29.07 o 
  -3  -1  27       12.63       30.51     31.61 o 
  -2  -1  27        0.70      -10.51     24.18 o 
  -1  -1  27       15.31       69.59     25.51 o 
   0  -1  27        0.00        6.64     15.34 o 
   1  -1  27       74.16       81.50     23.98 o 
   2  -1  27       23.29       52.04     28.92 o 
  -3   0  27        2.94        9.81     31.37 o 
  -2   0  27        1.76       -4.90     20.27 o 
  -1   0  27       20.09        1.79     27.03 o 
   0   0  27       12.22       13.25     19.29 o 
   1   0  27        7.80      -24.15     24.15 o 
   2   0  27        0.82      -24.64     24.64 o 
  -3   1  27        0.21       39.11     26.94 o 
  -2   1  27       28.84       28.79     29.53 o 
  -1   1  27        0.09       16.85     23.19 o 
   0   1  27       15.02        3.20     14.62 o 
   1   1  27        9.06       40.54     22.98 o 
   2   1  27        0.31       -2.97     18.01 o 
  -3   2  27        2.00      -23.08     23.08 o 
  -2   2  27        9.26       29.27     21.35 o 
  -1   2  27        0.31       32.19     19.80 o 
   0   2  27        0.17      -13.69     13.69 o 
   1   2  27       13.85       24.16     18.69 o 
   2   2  27        1.51      -13.98     17.30 o 
  -2   3  27       10.34       -7.62     16.72 o 
  -1   3  27       13.70       -4.78     16.07 o 
   0   3  27        0.26       -1.86     11.00 o 
  -1  -2  28        3.10      -29.41     29.41 o 
   0  -2  28       16.21       -0.84     31.09 o 
   1  -2  28        3.32       48.94     35.05 o 
  -2  -1  28       21.03      -22.38     27.18 o 
  -1  -1  28        0.03       12.67     32.80 o 
   0  -1  28        3.91        1.85     20.21 o 
   1  -1  28       11.81      -32.83     32.83 o 
  -2   0  28       14.05       17.84     25.91 o 
  -1   0  28        0.13      -11.89     22.81 o 
   0   0  28        5.85      -16.71     18.22 o 
   1   0  28       22.03      -20.34     23.49 o 
   2   0  28        1.34      -25.59     29.53 o 
  -2   1  28        9.06       54.56     24.78 o 
  -1   1  28        0.06       21.98     22.41 o 
   0   1  28       14.46       33.02     16.12 o 
   1   1  28        0.00      -13.65     20.48 o 
  -1   2  28        0.00        8.33     19.24 o 
   0   2  28        2.84        7.73     14.37 o 
  -1   0  29        2.27      -27.85     27.85 o 
   0   0  29        0.50       41.81     34.63 o 
                                                 
